# Supplementary material for: The unique genomic landscape surrounding the EPSPS gene in glyphosate resistant Amaranthus palmeri: a repetitive path to resistance
Source: BMC Genomics. 2017 Jan 17;18:91. doi: 10.1186/s12864-016-3336-4 (PMC5240378; doi:10.1186/s12864-016-3336-4)
Supplement: Additional file 2: Table S1. — Gene annotation of the EPSPS cassette. (XLSX 34 kb) [file 12864_2016_3336_MOESM2_ESM.xlsx]

## Sheet: Sheet1
Table S1. Gene annotation of the EPSPS amplicon.
Gene Name	Description	Start	Stop	Orientation	Localization Signal	Length (nt)	Length (aa)	Nucleotide	Amino Acid
PA_1		4062	4833	+	chloroplast	345	1035	ATGCCATCCGGTCTCATCCGGTCCAACCCGGAATTTTCCCGGTCTAGACCGGACCGGACCGGAAACCCGGAATTGGAAAATATTAAGACCCGGAGACCGGACCGGATGCACCCGGTCCGATCCGGTTCCGGTCCGGTCTTAGCCGGTTCCGGTCCGGACCGCCGGGAGCTTACCATCACTTCTGTTGAGGCTGCCCTAATCTTAGGGTTGCGTGCTGCAGGTAAACCCGTGATTCTGCATGAAGATGACCAGTTATCCAAGTTGGAAGAAGAGTATGGAGCCACACAAATGCCTTTGACTATTACACCTAGCACTTTCCCAACGGCAAGCTCGCGGAAAGTTTGA	MPSGLIRSNPEFSRSRPDRTGNPELENIKTRRPDRMHPVRSGSGPVLAGSGPDRRELTITSVEAALILGLRAAGKPVILHEDDQLSKLEEEYGATQMPLTITPSTFPTASSRKV
PA_2	Plant Mobile (Serine/threonine-protein phosphatase)	4200	5373	-		930	2790	ATGTGTCTTAGGAAATTAGACGCCAACGAATTTGTTCACGAGGCCTATCATATAGAAAGGTATGCGAAGACCTATGGTCCTAAGTTTCATGGTATGCCAGGGCATAAAATGTGGCCCACAACCACTTTCGCTGAGAGAAGATTGCAGTCTCTTGGTGAACTTCATAATGAGGATTTCGTGAGGACTTTCTTGTTGTTCATCTTTGGGACGCTCCTTTTCCCGAGTTCTAGTGCAAAGGTAGATTCACGCTATCTTTCCCTTCTGAAAGATCTTGATAGAGTATGCGAGTATGCTTGGGGAGTTGCAGTAGTGGAGGACGTTTTCAATTGGCTATCTAAAAGAAAAGAAGAGCAGACCAAAAGCATTGAAGGTTGTCTGATTCTTCTCCAAATATGGTCC…	MCLRKLDANEFVHEAYHIERYAKTYGPKFHGMPGHKMWPTTTFAERRLQSLGELHNEDFVRTFLLFIFGTLLFPSSSAKVDSRYLSLLKDLDRVCEYAWGVAVVEDVFNWLSKRKEEQTKSIEGCLILLQIWSYEHIDIGRPISLSYSSNFPRACRWESARCNSQRHWFTTKFNELEENQMSVVTWKLQPTAAELNIDIIQELLVEELEGKVKHSMRTNTTTSSITPKVNIYTRLACKSKRSLLCVAPYSSSNLDNWSSSCRITGLPAARNPKIRAASTEVMVSSLSLSTKTLGGVQNKTGPAVRTGTG
PA_3	Plant Mobile (Serine/threonine-protein phosphatase)	6368	7263	+		730	2190	ATGGCAAAACATGGTGCTCACTTAGCACGCATCATGAGTTCGATTCCTGGCAAAAGCAACAAATTAAGCAATTTTTTTTGTGGGCCCTGGGCGTAGGCCCAGCTCGCCCTTCCCCAGGGCCGGCACTGACTTCACTACCAAGTTTTCGATGTCGTCATTTGTTAAGAAAGTGGAAGAGTTAACTCATGATCAGAGAACAACTTTAGAAAAAGTAGGATTTGGATATTTGATTCGTATTCATCACCATACCCTCCGGAAAAACCTTTTGGTTGAATTTGAATGGATGGAGAGAAGATTGCAGTCTCTTGGTGAACTTCATAATGAGGATTTTGTGAGGACTTTCTTGTTCATCTTTGGGACGCTCTTTTTCCCGAGTTCTAGTGCAAAGGTAGACTCACG…	MSSFVKKVEELTHDQRTTLEKVGFGYLIRIHHHTLRKNLLVEFEWMERRLQSLGELHNEDFVRTFLFIFGTLFFPSSSAKVDSRYLSLLKDLDRVCEYAWGVAVVEDLFNWLSKRKEEQTKSIEGCLILLQIWSYEHIDIGRPISLSYSSNFPRACRWESGRCNSQRHWFTTKFNELEENQMSVPPLNIHRTT
PA_4		7059	7436	-	chloroplast	201	603	ATGGATGATGTTGTGGTATTTGTTCTCATTGAATGTTTCACTTTTCCTTCCAGCTCTTCGACCAATAGCTCTCGTATGATATCAATATTCAACTCCGCTGTTGTTGGCTGCAGCTTCCAGCTCATTAAACTTAGTTGTGAACCAGTGCCTTTGACTATTACACCTACCACTTTCCCAACGGCAAGCTCGCGGAAAGTTTGA	MDDVVVFVLIECFTFPSSSSTNSSRMISIFNSAVVGCSFQLIKLSCEPVPLTITPTTFPTASSRKV
PA_5	Phospholipase-like protein (PEARLI-4)	7725	8764	-	chloroplast	447	1341	ATGCAGTCTGATTCAAATACTACTACTGCTACTCGACAAAGCAGACCACCCTCTACCATAAATGAAGGGGAGCGTAGTAACACGAGCAAAACACCAACGACAAAGTTTGAGGAACTCGATATAAAGTCTAATTTGATCCCGACATTGCAGAAGATCTGGTCAAAACACGGAAACATCATAGAAAATTGCATTTTATCTAATGGTGACTTGAAATCAAGAGCATTAGAGTTGGTAGCGAATGTAGTCCTGACCCTTGAGGAAAACTCGGCCTTAGACATGAGCGACGATCAATCTGATAATTTGAAGTCTACATTAACTGATCTGAGAGTCATTTGCTTTGATGTAAGTTGGCTTACTCCGTATGTCGAGAAGGCCTTGGAATTGCACCAAAGCAAGCCA…	MQSDSNTTTATRQSRPPSTINEGERSNTSKTPTTKFEELDIKSNLIPTLQKIWSKHGNIIENCILSNGDLKSRALELVANVVLTLEENSALDMSDDQSDNLKSTLTDLRVICFDVSWLTPYVEKALELHQSKPLVESLHNLGLRIKLT
PA_6	Reverse Transcriptase	10644	12599	-		1982	5946	ATGATGTTAGTTAGGATCGTAGTGGGAGAAGAAGTAGTGTCGTTTGTAAGTGCTTATGGGCCACAAGTTGGGTTGGACGATCAGGTTAAACGCGAGTTTTTGGATAACCTAGGAGCCCTTTTGAGTTCGATCCCGGAAGATGAGAAGATTTTCTTAGGTGGAGACTTTAACGGACATATAGGGAGAGATGCGGGTACCTATAATTCGGTCCATGGCGGGTTTGGTCTGGGAGCGAGAAATGAAAGCGGGGAGTTTCTACTAGAGTTCGCGTTAGCCAGAGATTTGGTGGTTGCAAACTCGCTCTTTAGGAAGAAAGATGAGCATTTGATTACATACAAGAGCGGAGGTCACGCAACACAAGTTGACTACTTCTTAGTGCGCAAAGTTGATCGATCCTCT…	MMLVRIVVGEEVVSFVSAYGPQVGLDDQVKREFLDNLGALLSSIPEDEKIFLGGDFNGHIGRDAGTYNSVHGGFGLGARNESGEFLLEFALARDLVVANSLFRKKDEHLITYKSGGHATQVDYFLVRKVDRSSCLDCKVVLGTEMPTQHRLLVMVFRMRKKIAEKKAELRGKIMWGRLKGDVATTLANRISDLGFPSQSEDAYDMWVNMANTIRGVAKETLGVASGKPKVYREAWWWNEEVEKIIKDKNKSFRDLMACTEEEARAEKRRSYKEAKKAAKKAVIEVKNRAYEEFYQKLDSKEGEKDIFKLARARAMQHRDLEAVKYIKDEGGRVLLRQEEIKTRWRKYFSDLLNEYRGPRGDDSRTFDAHRPSIFGLACAITPEEVKEALKKMGRSKAVG…
PA_7		16373	17830	-		621	1863	ATGAGTTTGAAGCTAATGGTAGACAAAAAGACTAAGAAGGTTGTGTTTGCAGAAGCAAGCAAGGGAGTTGTTGATTTCATCTTCCACATACTGTCGTTACTGCTTGCTACTGTTGTTAAATTCATTCAAGAAAATAAACATGAGATGAGTTGGAGCCTTGATGATCTCTACAAATGCATCCAGTCTTTTGACAATGCTTGTCTCGAGACTGGTTTCGACAAAAATTCAGTGCTGAATCCCTCTACTTCTAAGATTGGCCCATTGCTGGCGCCATCTGCTAGTCTCGGTAACAGGCCGACTTACCGTTATTGCTCCACTAGCTCCTGTATTTATAGGAATGTGGATAATTATTGTTTGAATCACAAACCTGGTCTAATGATCTCTGATAGTGTTTCTGGG…	MSLKLMVDKKTKKVVFAEASKGVVDFIFHILSLLLATVVKFIQENKHEMSWSLDDLYKCIQSFDNACLETGFDKNSVLNPSTSKIGPLLAPSASLGNRPTYRYCSTSSCIYRNVDNYCLNHKPGLMISDSVSGSVSTMNPTYVKGTTSYVVMDNLETKLLSMSLIMFLTKDLTSVEQKEVKFGRKEDNLREMMFSADLGREHEVNI
PA_8	Heat Shock (Hydantoinase/oxoprolinase)	28728	30182	+		1455	4365	ATGAAGGAGACAGCAGAGACCTACCTTGGCATGAATGTGAAAAATGCTGTAGTCACTGTGCCAGCCTATTTTAATGATTCGCAGCGGCAAGCAACTAAAGATGCTGGTACCATTGCAGGACTTAATGTCATGCGCATTATCAATGAACCAACTGCGGCTGCAATTGCCTATGGGCTTGGTAAGATGAGTGCCGTAAGAAAAGAGGTGAAGAATGTGTTGGTGTTTGATCTTGGTGGAGGGACTTTTGACGTGTCTTTGGTTCAAATTGGAGAGCATGCTTTTGAAGTGAAAGCAGTTAGCGGGGATACCCACCTTGGTGGAGAGGATTTTGACAGTAGAATGGTTAGCCATTTTGTGGCAGAATTCAAGAGGAAACATAGCAAGGACATCAGTAAAAAC…	MKETAETYLGMNVKNAVVTVPAYFNDSQRQATKDAGTIAGLNVMRIINEPTAAAIAYGLGKMSAVRKEVKNVLVFDLGGGTFDVSLVQIGEHAFEVKAVSGDTHLGGEDFDSRMVSHFVAEFKRKHSKDISKNSKALGRLRAACEKAKRMLSSVTETTIDIDCLFEGIDFNSTISRAKFERLNMDLFTNCLVLVEVCLKDAKMEKGNIHDVVLVGGSTRIPKVQDLLKEFFNGKELCKSLNPDEAVAYGAAIQAAILSGVRNKTDFTLVDVTPLSLGLHLQNHKMKIFIPKNIPVPTKKYDILRTVADNQTSVHFPVYEGERPIATENNFLGKFVFDIPPAPKGQEKFNVCYELDVDGILTVSAQHIGTNNKKQITITNHSGRLSKDEIDRMVEEAKKY…
PA_9		38055	40298	+	secretory pathway - signal peptide	1092	3276	ATGAACAGTGAATTCACTGTTTACTCCGCTTCTTTCGTTCAGCTTTCCTTTCTTCCTTCTTTCCCATTTCCATTTCCTGCTTTTTCATTTCCTCTTCCTGCTTCTTTCACTTACTTCAGAATTCGAATTGCCATGGATGATCCATTGATTTGCTTCTCTTCTACTTTCCCCTTCGGAGAGGAATGGCCGGCAGGAAACTTCAATGGCAACAACAGTAACAACAGTAACAAGAGTACTTGGTCTGAATCAATCTACTACAGGTGGGGAGTTAGTTTTCCACCGGAAAGTGGCGTTTTGGAGGCGCTGAAGCTGCAATTCCCAATGTTGGTGATGAATAAAATTTCATTCGAGAGGATTGATGAAGTGAAGAAAGAGGATACTGAGAGGAGGGCTGGTGAA…	MNSEFTVYSASFVQLSFLPSFPFPFPAFSFPLPASFTYFRIRIAMDDPLICFSSTFPFGEEWPAGNFNGNNSNNSNKSTWSESIYYRWGVSFPPESGVLEALKLQFPMLVMNKISFERIDEVKKEDTERRAGEAKAGDLELLKGIRKFRFRGVEVRKEGGIDGERDESIERWRSKKNGGNGVVDEGGQKESKKSSSRMSEMENELQNGVSEAVKPQFPMLVMNKISFERIDEVKKEDTERRAGEAKAGDLELLKGIRKFRFRGVEVRKEGGIDGERDESIERWRSKKNGGNGVVDEGGQKESKKSSSRMSEMENELQNGVSEAVKPQFPMLVMNKISFERIDEVKKEDTERRAGEAKAGDLEL
PA_10	Eukaryotic peptide chain release factor subunit 1-3	46449	46883	-		342	1026	ATGGACAGAAGCTGCAAGCTGATTGATAAGCAAGCAGCAGCTCCAACAGCTATGCACCAACAGCAGATCGACAGCACAACTTCGACATCTGAAAGGCTCAAAATCAATAGTTGCTCTCAATTCCTTACCATTCTCAGTCACAATTGTTCCAGTGTTAAGAACCAAATAATTAAGAGTACCGTATTCATCTTTCAACATTTTGGTAATCCCAACGACTTGATATTTTGGTGGCATGATGAGAGAGAACATGCTTGTTCCATTTCCCCAGGCAATTTCCAATACTTTGATCAGCTTCTTGATTTTCCATATTTAAGTGTTCATGTAAGTCTCTTGGTCGTCTGA	MDRSCKLIDKQAAAPTAMHQQQIDSTTSTSERLKINSCSQFLTILSHNCSSVKNQIIKSTVFIFQHFGNPNDLIFWWHDEREHACSISPGNFQYFDQLLDFPYLSVHVSLLVV
PA_11		56103	56785	-	mitochondria	201	603	ATGTGGTTGCGAATTTCCTTTTTGCACAGCGAATTTCGTGGACTAAAGAAAATCCAGTACTTATATCTAACTTATATGGTTATGGATAATCTTGAAGTTAAGCCAATGTCTACCATTAGTGGAATTACACTCATTAATAAGTTTCATGTTAAGGATGTTTCTGCCCTGGAAGAGAAAGAGGTGCACCTTGGTCTCGACCAG	MWLRISFLHSEFRGLKKIQYLYLTYMVMDNLEVKPMSTISGITLINKFHVKDVSALEEKEVHLGLDQ
PA_12		59388	60689	-	secretory pathway - signal peptide	750	2250	ATGTCAAGGTCCCCTGTTCAGCTGCTGCTCCGTCAGTGTTCATTTGCTGTATTTTCATGTTTTTTTAATTTTTGGGGATCGTATTGTGATGTCTTTTCAAAACTGTTTTTACACGGGATTCTTGAAGAAGTGGTTGAAATACCTTGTGTTGAGGGTATTAAAGAGCTTGAAGAGGTTGTTGAGACAACTTACATGGAGGATATGGGTTCTACAAAAGAATGCGTAGAAATAATTGATTCTCATCCAAGATTGGCGGTTCTTTTACAAATTGAGCAAGCTAGTAAGTATGGGTTTTTCAAGGTGGATTTTGTGCTTGAAAAATCGCCTTTATTGGAGTATGTTCATGTGAGTAGATTTGTTGAATTTAATCCTACAAAGATTCGAGGTAGAGTTTTTGCT…	MSRSPVQLLLRQCSFAVFSCFFNFWGSYCDVFSKLFLHGILEEVVEIPCVEGIKELEEVVETTYMEDMGSTKECVEIIDSHPRLAVLLQIEQASKYGFFKVDFVLEKSPLLEYVHVSRFVEFNPTKIRGRVFAKKGKMQQVSWSCGNTSKLINLVLDKMLGLAMINRKITCAVWVVYSEQQDIVKIKLVQQQRRYWFNICNSVWVVMRYVSQQHYMHKYVTCLLTVNFRWAELFKALTNFRVSLSHDAL
PA_13	RE1-silencing transcription factor A	61326	70161	+		2940	8820	AGTGTTGAAGCAACATACAGAGATGCCTTACTACAAAGAATACCTCCAAAAGCATTCATCAATATGCTTAAAAAGGGTATGTCTGAGAATCACAAGGAAGCCATAAGAAATATTGGTTTCGGAGGGTTCTTAGACCTGGATATTGGCTGGACATCCAGGGGATTTTTCTGTGCTGAATTGGTAAATAGCTTTGACGTTGCTAGAAGATCATTAGTATTTCCTTCCAAGGAGCGGATAAAGATTAAGCCTAAGGATGTACATCTGGTCTATGGAGTTCCCGCCAGAGGAGCTAAGATTGATGTCTCCAAAAATACAGATGCAGAAAATCAACCTTTCTTACAGTGTAGTAGTTGTTTGTTGTTAGGGACGATTTGGAGGCGCTGCTACCTCGGCTCTGTT…	SVEATYRDALLQRIPPKAFINMLKKGMSENHKEAIRNIGFGGFLDLDIGWTSRGFFCAELVNSFDVARRSLVFPSKERIKIKPKDVHLVYGVPARGAKIDVSKNTDAENQPFLQCSSCLLLGTIWRRCYLGSVGAAVVLLLLLVASAAATFSGRFGQLLSLYYCCYKLCSSCLLLGTIWRRCYLGSVVAAVVLLLLLVASAAATWSFWVVVVVVLLLLQTCELLLVDCLTFKWRAQFGLTYGSPSNASLVKRIEEQTREAVVSEEFLLNFVVAAVNCCIRSTNNQSVYFKFLHCCKDISKINSYDWSSFTHQQLLDSVTEWKDGSSFFTGPLPFLMINYFDRMKRGNFTSPRQFPLISVWNKDMVKSRINIEQKKGYGNGVVMRRLKPPQEAEKPAPKM…
PA_14		72026	72309	+		186	558	ATGAAGCATATGGAAGAATACCAGGGACAAGGTGAAAATTGGGACATCCAAATTAACATAAATGATGCTGAAATCTTGAAGAAGCTCAGAATTGATTACTGTGGAAGAATTATAACTTCAACATTAAACCAAAAACGAAAGGAAGTGATTTCAAATTCAAAGAAGTATAACTTCAACATTTTGTAA	MKHMEEYQGQGENWDIQININDAEILKKLRIDYCGRIITSTLNQKRKEVISNSKKYNFNIL
PA_15	Plant Mobile (Serine/threonine-protein phosphatase)	72769	81948	-	mitochondria	2766	8298	ATGTGGTTGCGATTTCCTTTTGCACAGCGAATTTCGTGGACTAAAGAAAATCCAGGTAGACGTTTCAAATTTCAATGCTTGCCAATTTTCGATCCTGACACTAATTGGAGGGGATGTAAGAAGTTTAAGTGGATCGATGAACTTGAAATGGTTGATTTCAAGATATTGACATCAAGGCTTTGTTGCTTGGAACATGAGAAAGAACAAGCAATTTCAGAATACAAAAGGCTTAAGAAGAAATTAATGAAGGAGAGAAAGCTTGGAAAAGAGATATCATTCCTAGTCCTAGCACCATTTCCTCTACTCCCCTTATTTCTCATACCCATTCTCCTAGTCCTAGCACCATTCCATTTCCCTGGAAGAGAAAGAGGTGCACCTTGGTCTCGACCAGCATTGTTG…	MWLRFPFAQRISWTKENPGRRFKFQCLPIFDPDTNWRGCKKFKWIDELEMVDFKILTSRLCCLEHEKEQAISEYKRLKKKLMKERKLGKEISFLVLAPFPLLPLFLIPILLVLAPFHFPGRERGAPWSRPALLVGAIELAVVVVTNGVELSNEKEKGQQSLQLLLSPMVLSFQTKKRRGVQNYPTRPTRPADPLTRLINGGSKTKKNSKFQGTIWRRCYLGSVGAAVVLLLLWVASAAATVVSGRFGQLLSLYYCCYKLDGGHSSKGSSKLKTVHTLYSELDDDLKARIKARIDSNGPGSSLLRLLHLKTESFELPVQLLELFFNKYQKVNHYNLTPKSSMCFCIDGERLNPTLEDVLYLTGLPIVGKPVIFDKTVDNEAFMRVFEEQGTNIISLTTLD…
PA_16		79914	81244	+		441	1323	TTTCGACCCGCCATTTATGAGGCGGGTCAGCGGGTCGGCGGGTCGGGTCGGGCGGGTCGGCTCAACACCATTGGTGACAACAACAACTGCAAGCTCTATTGCCCCTACCAACAATGCTGCCAGCACAAAAAGGTTAGAAAGAAATCATGGGCATATGGTTACAAAAAGAGAGGAGCAAAAGGTTCAGTGCCAATGGTGATTTCAACCCAAGATATAAGTAGGGGTGTTCAAAACAACCCGACCCGCCCGACCCGACCCGCCGACCCGCCGACCCGCCTCATAAATGGCAGGTCGAAAACTAAAAAAATTCAAAGTTCCGGGTCGGGTACCCGACCCGCCTTAACCGGGTCGGGGAAATGGAATGGTGCTAGGACTAGGAGAATGGGTATGAGAAATAAG…	FRPAIYEAGQRVGGSGRAGRLNTIGDNNNCKLYCPYQQCCQHKKVRKKSWAYGYKKRGAKGSVPMVISTQDISRGVQNNPTRPTRPADPPTRLINGRSKTKKIQSSGSGTRPALTGSGKWNGARTRRMGMRNKGSRGNGARTRTTV
PA_17		89925	90548	+		393	1179	ATGAATATCAACGGGTCATATAATCTAACGCCAAAGAGTTATATGTGTTTCTGCATAAATGGCGAGAGATTGCCTGATGTTGGTGCGGCATTATTGGCGTATCTTTATAGCGAATTGAAGAGGCATAGGAAAAAGAAGCTAATCAATGGATTTACATGGCTTGTGGTGGATTTCTTCTTCTTCCGTATTAAAGGTCTAGCGGAGATTTTTGGTGTGGACATGAATCAAGAGAACAATAACACTGCTCCTTTGCTACACACGATCAACTTGAAAGGCAAAGGTTATGTATCAAATCTGAAGGTCACAACACTCTCCGAGAAGCTGCAACAGGCAAAAATCTTTTGGCTAACGCAACAGAGGAAAGCACTCGTGCGTGTTTTCAATTTTCATTTT	MNINGSYNLTPKSYMCFCINGERLPDVGAALLAYLYSELKRHRKKKLINGFTWLVVDFFFFRIKGLAEIFGVDMNQENNNTAPLLHTINLKGKGYVSNLKVTTLSEKLQQAKIFWLTQQRKALVRVFNFHF
PA_18		95801	96262	-		366	1098	ATGTCTAGTACATGTATAAATCATTGCACAACTCCAAGTCAGGAGGTTGAGGACACAGAGCCAATGAACTACATCCATTCAGCTGTTCTGGTGGAATCCCATCCTTTAAGTGAAATTGAAAATGGTGCAAGAGTATTTGAAGCGTCTCTAGAATATGCCCCACAAGAGCAAATTGACATTGAAATAGATTCTGGAAATAGTACAGGACTGGAAAATGTTGCTGGAGAGCGGAAAATGGATGCAGTCGCAGACGACGAATCAGGTGACCTGCCTTGTGATATTGCTGAGGTTTCTCATGTTGACACCCATAGTATCCATGAGACGTCAAGTAACTCTGAAAGTCGGCTGGAGCTCAATGCCAATGAT	MSSTCINHCTTPSQEVEDTEPMNYIHSAVLVESHPLSEIENGARVFEASLEYAPQEQIDIEIDSGNSTGLENVAGERKMDAVADDESGDLPCDIAEVSHVDTHSIHETSSNSESRLELNAND
PA_19	Transposase	99805	100182	+		381	1143	ATGAATGCTAATGAGGCAAATGAAGCTAATGGTTTTGAATTTGACAATATTTCTAACACAGCGTTTGAAGAGTTACAAATGATTGAACAACAACGACAAGATGAGTTACTAAGATCCCAACAAACTAGTGCATCCACTCCAAGGAATGTGAACCCGAACCCTAGACAAGTTGTCCAACGTCCAATTCGTCCACCAAAGCGTGCAAAAACTAGTAGTGGAAGAGGTGGAGTTTCTTTAGCTGGA	MNANEANEANGFEFDNISNTAFEELQMIEQQRQDELLRSQQTSASTPRNVNPNPRQVVQRPIRPPKRAKTSSGRGGVSLAG
PA_20		104420	104896	-		476	1428	ATGTCTAGTACATGTATAAATCATTGCACAACTCCAAGTCAGGAGGTTGAGGTAGAGGGAACAACATCAAAAGATTTGGTTAATGAGATGCATGATACAACTGATAGTGTTGATAAGAAAAATCTTGTCGAGTATACCAGTTCAAAGGACACAGAGCCAATGAACTACATCCATTCAGCTGTTCTGGTGGAATCCCATCCTTTAAGACTGGAAAATGTTGCTGGAGAGCGGAAAATGGATGCAGTCGCAGACGACGAATCAGGTGACCTGCCTTGTGATATTGCTGAGGTTTCTCATGTTGACACCCATAGTATCCATGAGACGTCAAGTAACTCTGAAAGTCGGCTGGAGCTCAATGCCAATGATAAGTTTGATGTTTGA	MSSTCINHCTTPSQEVEVEGTTSKDLVNEMHDTTDSVDKKNLVEYTSSKDTEPMNYIHSAVLVESHPLRLENVAGERKMDAVADDESGDLPCDIAEVSHVDTHSIHETSSNSESRLELNANDKFDV
PA_21		108169	108925	-		528	1584	ATGCATGATACAACTGATAGTGTTGATAAGAAAAATCTTGTCGAGTATACCAGTTCAAAGGACACAGAGCCAATGAACTACATCCATTCAGCTGTTCTGGTGGAATCCCATCCTTTAAGTGAAATTGAAAATGGTGCAAGAGTATTTGAAGCGTCTCTAGAATATGCCCCACAAGAGCAAATTGACAGTGAAATGGATTCTGGAAATAGTACAGGACTGGAAAATGTTGCTGGAGAGCGGAAAATGGATGCAGTCGCAGACGACGAATCAGGTGACCTGCCTTGTGATATTGCTGAGGTTTCTCATGTTGACACCCATAGTATCCATGAGACGTCAAGTAACTCTGAAAGTCGGCTGGAGCTCAATGCCAATGATGGTAAGCTAATTAGTGTAATCTTG…	MHDTTDSVDKKNLVEYTSSKDTEPMNYIHSAVLVESHPLSEIENGARVFEASLEYAPQEQIDSEMDSGNSTGLENVAGERKMDAVADDESGDLPCDIAEVSHVDTHSIHETSSNSESRLELNANDGKLISVILVQRTSLLRQKPNMFSNPDPFLFNYFPIFSSKETGFCFDECII
PA_22		110187	110943	-		528	1584	ATGCATGATACAACTGATAGTGTTGATAAGAAAAATCTTGTCGAGTATACCAGTTCAAAGGACACAGAGCCAATGAACTACATCCATTCAGCTGTTCTGGTGGAATCCCATCCTTTAAGTGAAATTGAAAATGGTGCAAGAGTATTTGAAGCGTCTCTAGAATATGCCCCACAAGAGCAAATTGACAGTGAAATGGATTCTGGAAATAGTACAGGACTGGAAAATGTTGCCGGAGAGCGGAAAATGGATGCAGTCGCAGACGACGAATCAGGTGACCTGCCTTGTGATATTGCTGAGGTTTCTCATGTTGACACCCATAGTATCTATGAGACGTCAAGTAACTCTGAAAGTCGGCTGGAGCTCAATGCCAATGATGGTAAGCTAATTAGTGTAATCTTG…	MHDTTDSVDKKNLVEYTSSKDTEPMNYIHSAVLVESHPLSEIENGARVFEASLEYAPQEQIDSEMDSGNSTGLENVAGERKMDAVADDESGDLPCDIAEVSHVDTHSIYETSSNSESRLELNANDGKLISVILVQRTSLLRQKPNMFSNPDPFLFNYFPIFSSKETGFCFDECII
PA_23		112203	112959	-		586	1758	ATGTCTAGTACATGTATAAATCATTGCACAACTCCAAGTCAGGAGGTTGAGGTAGAGGGAACAACATCAAAAGATTTGGTTAATGAGATGCATGATACAACTGATAGTGTTGATAAGAAAAATCTTGTCGAGTATACCAGTTCAAAGGACACAGAGCCAATGAACTACATCCATTCAGCTGTTCTGGTGGAATCTCATCCTTTAAGTGAAATTGAAAATGGTGCAAGAGTATTTGAAGCGTCTCTAGAATATGCCCCACAAGAGCAAATTGACATTGAAATGGATTCTGGAAATAGTACAGGACTGGAAAATGTTGCTGGAGAGCGGAAAATGGATGCAGTCGCAGACGACGAATCAGGTGACCTGCCTTGTGATATTGCTGAGGTTTCTCATGTTGAC…	MSSTCINHCTTPSQEVEVEGTTSKDLVNEMHDTTDSVDKKNLVEYTSSKDTEPMNYIHSAVLVESHPLSEIENGARVFEASLEYAPQEQIDIEMDSGNSTGLENVAGERKMDAVADDESGDLPCDIAEVSHVDTHSIHETSSNSESRLELNANDENVSFETETQHVLEPRSISLQLLSYFFE
PA_24		114217	114973	-		586	1758	ATGTCTAGTACATGTATAAATCATTGCACAACTCCAAGTCAGGAGGTTGAGGTAGAGGGAACAACATCAAAAGATTTGGTTAATGAGATGCATGATACAACTGATAGTGTTGATAAGAAAAATCTTGTCGAGTATACCAGTTCAAAGGACACAGAGCCAATGAACTACATCCATTCAGCTGTTCTGGTGGAATCTCATCCTTTAAGTGAAATTGAAAATGGTGCAAGAGTATTTGAAGCGTCTCTAGAATATGCCCCACAAGAGCAAATTGACATTGAAATGGATTCTGGAAATAGTACAGGACTGGAAAATGTTGCTGGAGAGCGGAAAATGGATGCAGTCGCAGACGACGAATCAGGTGACCTGCCTTGTGATATTGCTGAGGTTTCTCATGTTGAC…	MSSTCINHCTTPSQEVEVEGTTSKDLVNEMHDTTDSVDKKNLVEYTSSKDTEPMNYIHSAVLVESHPLSEIENGARVFEASLEYAPQEQIDIEMDSGNSTGLENVAGERKMDAVADDESGDLPCDIAEVSHVDTHSIHETSSNSESRLELNANDENVSFETETQHVLEPRSISLQLLSYFFE
PA_25		116231	116987	-		586	1758	ATGTCTAGTACATGTATAAATCATTGCACAACTCCAAGTCAGGAGGTTGAGGTAGAGGGAACAACATCAAAAGATTTGGTTAATGAGATGCATGATACAACTGATAGTGTTGATAAGAAAAATCTTGTCGAGTATACCAGTTCAAAGGACACAGAGCCAATGAACTACATCCATTCAGCTGTTCTGGTGGAATCCCATCCTTTAAGTGAAATTGGAAATGGTGCAAGAGTATTTGAAGCGTCTCTAGAATATGCCCCACAAGAGCAAATTGACATTGAAATGGATTCTGGAAATAGTACAGGACTGGAAAATGTTGCTGGAGAGCGGAAAATGGATGCAGTCGCAGACGACGAATCAGGTGACCTGCCTTGTGATATTGCTGAGGTTTCTCATGTTGAC…	MSSTCINHCTTPSQEVEVEGTTSKDLVNEMHDTTDSVDKKNLVEYTSSKDTEPMNYIHSAVLVESHPLSEIGNGARVFEASLEYAPQEQIDIEMDSGNSTGLENVAGERKMDAVADDESGDLPCDIAEVSHVDTHSIHETSSNSESRLELNANDENVSFETETQHVLEPRSISLQLLSYFFE
PA_26	Glutamate synthase	119731	120321	-	chloroplast	300	900	ATGAGCTCGACCTTTTTCATTAAAACCTCGTTTCAAGAACCTGCTAACAAAAGAAAAGAAGCCCCTAAATCATCTGATATTGTAATACAAGAAAACAAAATATCTTGGTCAAAATTCAAATTGACAGTGCAATCAAGCCTTAGCATATTAGATGACTTGGAACTTCTTCCCCAGCCACCGAATTCAAGAGCTCCTGGCAACCCACATGGCCACAGTGGCCACGTATCTTCAGGGTGGACTACGGACACCAAGAAGCTGCTACCAAGTTTGGGGAAGACCCAAGAACTTATGAGGTTCTGA	MSSTFFIKTSFQEPANKRKEAPKSSDIVIQENKISWSKFKLTVQSSLSILDDLELLPQPPNSRAPGNPHGHSGHVSSGWTTDTKKLLPSLGKTQELMRF
PA_27	Replication protein	122985	126007	+		1172	3516	ATGCAGATCATCACCATCATGAAGGAAAAATACTCAACATTCAAAGAATTATCAGACAAAGCAAATATCCACAAGGTGAAGATAAAAGTGATAGAAAAGTCCAGACCATTCCAATCACCAGGAAAAAAAAATATCAACGTCTGGTATTCCAAGATGAAAATGGTGATTTGATGAAGGCCACCCTCTTTGAAGATGATATTGATGCATATGCAGATTTAATACAACAGAACCATGAATACTTTATTTCTAATCCAACTATTCGAAGCGTGGAAGAGCAATACCGTTCAAAATCTGGTGAATACCAGATGACCTTTAACAGTCGCACAACTATTCAACCCACTGGTTCTGCAACCCAGCTATCTGAACCAAGCTATTATACTATTTCTACAATTCCTCGAA…	MKATLFEDDIDAYADLIQQNHEYFISNPTIRSVEEQYRSKSGEYQMTFNSRTTIQPTGSATQLSEPSYYTISTIPRISGFYDRFDILGIILFIGDTRTVNGAFDQKNSVSEIMITDHSSHQPLTISAWNDLSDYFKEKPIAYSIFGFTSLRVTSHKGFGLSTTMSSSIITAPTGEKAELLRK
PA_28	EPSPS	135604	146092	+	chloroplast	1795	5385	CTAAGCCCTCTTCTTTCCCTTCTCTCTCTTAAAAGCCTAAAATCCACCTAACTTTTTCAGCCAACAAACAACGCCAAATTCAGAGGAAGAATAATGGCTCAAGCTACTACCATCAACAATGGTGTCCATACTGGTCAATTGCACCATACTTTACCCAAAACCCAGTTACCCAAATCTTCAAAAACTCTTAATTTTGGATCAAACTTGAGAATTTCTCCAAAGTTCATGTCTTTAACCAATAAAAGAGTTGGTGGGCAATCATCAATTGTTCCCAAGATTCAAGCTTCTGTTGCTGCTGCAGCTGAGAAACCTTCATCTGTCCCAGAAATTGTGTTACAACCCATCAAAGAGATCTCTGGTACTGTTCAATTGCCTGGGTCAAAGTCTTTATCCAATCGA…	MAQATTINNGVHTGQLHHTLPKTQLPKSSKTLNFGSNLRISPKFMSLTNKRVGGQSSIVPKIQASVAAAAEKPSSVPEIVLQPIKEISGTVQLPGSKSLSNRILLLAALSEGTTVVDNLLYSDDILYMLDALRTLGLKVEDDSTAKRAVVEGCGGLFPVGKDGKEEIQLFLGNAGTAMRPLTAAVAVAGGNSSYVLDGVPRMRERPIGDLVAGLKQLGSDVDCFLGTNCPPVRVNAKGGLPGGKVKLSGSVSSQYLTALLMATPLGLGDVEIEIVDKLISVPYVEMTIKLMERFGVSVEHSDSWDRFYIRGGQKYKSPGKAYVEGDASSASYFLAGAAVTGGTVTVKGCGTSSLQGDVKFAEVLEKMGCKVTWTENSVTVTGPPRDSSGKKHLRAIDVN…
PA_29		139636	139920	-		234	702	ATGGAGGTTCGGGCACCAACTTTAATGTGGAAAGCAAAGGATGAAATGTTGGGGGAAGCAAAGGATTTTGAGGAAATCAAATGTTTCAAGCGCCAAGCGATGGTCCAAGAGTTGAATCGCAGTTGTCCTTTTACTTGTAGGATTGAGGAAGCAAACTACATGAATACAAATGAGATGAGGAAGATGGATTATTTTGTAGGACAGGAATTTCACATGAGTGGTTCCTTTATTTGA	MEVRAPTLMWKAKDEMLGEAKDFEEIKCFKRQAMVQELNRSCPFTCRIEEANYMNTNEMRKMDYFVGQEFHMSGSFI
PA_30		147432	147692	-		216	648	ATGAATTGCAGCAGCGAAGAAGATGAAGCTGAAGTGGAGGAGCCCAATGGCCCGCTGATACAAACAGCGGCCGAATGCGGCCCATTCCATGAAGACCAATGGCCCGCTGATATAAACAGCGGCCGATTGGTAAATCAGCCCATAATGAATTGTCCGCTTGTACTAACAGCGGCCCATTACCAGCTCAAAACCCAGCCCCCAGCCCATTATGCGTAG	MNCSSEEDEAEVEEPNGPLIQTAAECGPFHEDQWPADINSGRLVNQPIMNCPLVLTAAHYQLKTQPPAHYA
PA_31	Transposase	150208	150585	+		243	729	ATGAATGCTAATGAGGCAAATGAAGCTAATGGTTTTGAATTTGACAATATTTCTAACACAGCGTTTGAAGAGTTACAAATGATTGAACAACAACGACAAGATGAGTTACTAAGATCCCAACAAACTAGTGCATCCACTCCAAGGAATGTGAACCCGAACCCTAGACAAGTTGTCCAACGTCCAATTCGTCCACCAAAGCGTGCAAAAACTAGTAGTGGAAGAGGTGGAGTTTCTTTAGCTGGA	MNANEANEANGFEFDNISNTAFEELQMIEQQRQDELLRSQQTSASTPRNVNPNPRQVVQRPIRPPKRAKTSSGRGGVSLAG
PA_32		154553	155021	-		309	927	ATGGATTCTGGAAATAGTACAGGACTGGAAAATGTTGCTGGAGAGCGGAAAATGGATGCAGTCGCAGACGACGAATCAGGTGACCTGCCTTGTGATATTGCTGAGGTTTCTCATGTTGACACCCATAGTATCCATGAGACGTCAAGTAACTCTGAAAGTCGGCTGGAGCTCAATGCCAATGATAAGTTTGATAGAACGTCTCTATTGAAACCGAACATGTTCTCGAACCCCGATCCATTTCTCTTCAATTACTTTCCTATTTTTTCGAGTAAAGAGACGGGCTTTTGCTTTGATGAGTGTATAATATAA	MDSGNSTGLENVAGERKMDAVADDESGDLPCDIAEVSHVDTHSIHETSSNSESRLELNANDKFDRTSLLKPNMFSNPDPFLFNYFPIFSSKETGFCFDECII
PA_33		155091	155300	-		210	630	ATGTCTAGTACATGTATAAATCATTGCACAACTCCAAGTCAGGAGGTTGAGGTAGAGGGAACAACATCAAAAGATTTGGTTAATGAGATGCATGATACAACTGATAGTGTTGATAAGAAAAATCTTGTCGAGTATACCAGTTCAAAGGACACAGAGCCAATGAACTACATCCATTCAGCTGTTCTGGTGGAATCCCATCCTTTAAGTTAA	MSSTCINHCTTPSQEVEVEGTTSKDLVNEMHDTTDSVDKKNLVEYTSSKDTEPMNYIHSAVLVESHPLS
PA_34		156555	157311	-		490	1470	ATGTCTAGTACATGTATAAATCATTGCACAACTCCAAGTCAGGAGGTTGAGGACACAGAGCCAATGAACTACATCCATTCAGCTGTTCTGGTGGAATCCCATCCTTTAAGTGAAATTGAAAATGGTGCAAGAGTATTTGAAGCGTCTCTAGAATATGCCCCACAAGAGCAAATTGACATTGAAATGGATTCTGGAAATAGTACAGGACTGGAAAATGTTGCTGGAGAGCGGAAAATGGATGCAGTCGCAGACGACGAATCAGGTGACCTGCCTTGTGATATTGCTGAGGTTTCTCATGTTGACACCCATAGTATCCATGAGACGTCAAGTAACTCTGAAAGTCGGCTGGAGCTCAATGCCAATGATGAGAACGTCTCTTTTGAGACAGAAACCCAACAT…	MSSTCINHCTTPSQEVEDTEPMNYIHSAVLVESHPLSEIENGARVFEASLEYAPQEQIDIEMDSGNSTGLENVAGERKMDAVADDESGDLPCDIAEVSHVDTHSIHETSSNSESRLELNANDENVSFETETQHVLEPRSISLQLLSYFFE
PA_35		158848	159327	-		480	1440	ATGTCTAGTACATGTATAAATCATTGCACAACTCCAAGTCAGGAGGTTGAGGTAGAGGGAACAACATTAAAAGATTTGGTTAATGAGATGCATGATACAACTGATAGTGTTGATAAGAAAAATCTTGTCGAGTATACCAGTTCAAAGGACACAGAGCCAATGAACTACATCCATTCAGCTGTTCTGGTGGAATCCCATCCTTTAAGTGAAATTGAAAATGGTGCAAGAGTATTTGAAGCGTCTCTAGAATATGCCCCACAAGAGCAAATTGACAGTGAAATGGATTCTGGAAATAGTACAGGACTGGAAAATGTTGCTGGAGAGCGGAAAATGGATGCAGTCGCAGACGACGAATCAGGTGACCTGCCTTGTGATATTGCTGAGGTTTCTCATGTTGAC…	MSSTCINHCTTPSQEVEVEGTTLKDLVNEMHDTTDSVDKKNLVEYTSSKDTEPMNYIHSAVLVESHPLSEIENGARVFEASLEYAPQEQIDSEMDSGNSTGLENVAGERKMDAVADDESGDLPCDIAEVSHVDTHSIHETSSNSESRLELNANDGKFDV
PA_36		160062	160330	-		228	684	ATGGAAGATGAAGAGGAGAGTGAAGACAACCCAGGTCAGATCAAAGTAAAGAAGGAAGAGCAACCATCGAATGAAGACAACCCAGGTCAGATCCCTAATTTAATTAAAATGGAAGATGAAGAGGAGAGTGAGTTATCTCACTCAAACGTCTCTTTTGAGACAGAAACCCAACATGTTCTCGAACCCCGATCCATTTCTCTTCAATTACTTTCCTATTTCTTCAAGTAA	MEDEEESEDNPGQIKVKKEEQPSNEDNPGQIPNLIKMEDEEESELSHSNVSFETETQHVLEPRSISLQLLSYFFK
PA_37		160864	161343	-		480	1440	ATGTCTAGTACATGTATAAATCATTGCACAACTCCAAGTCAGGAGGTTGAGGTAGAGGGAACAACATCAAAAGATTTGGTTAATGAGATGCATGATACAACTGATAGTGTTGATAAGAAAAATCTTGTCGAGTATACCAGTTCAAAGGACACAGAGCCAATGAACTACATCCATTCAGCTGTTCTGGTGGAATCCCATCCTTTAAGTGAAATTGAAAATGGTGCAAGAGTATTTGAAGCGTCTCTAGAATATGCCCCACAAGAGCAAATTGACAGTGAAATGGATTCTGGAAATAGTACAGGACTGGAAAATGTTGCCGGAGAGCGGAAAATGGATGCAGTCGCAGACGACGAATCAGGTGACCTGCCTTGTGATATTGCTGAGGTTTCTCATGTTGAC…	MSSTCINHCTTPSQEVEVEGTTSKDLVNEMHDTTDSVDKKNLVEYTSSKDTEPMNYIHSAVLVESHPLSEIENGARVFEASLEYAPQEQIDSEMDSGNSTGLENVAGERKMDAVADDESGDLPCDIAEVSHVDTHSIYETSSNSESRLELNANDGKFDV
PA_38		162602	163358	-		490	1470	ATGTCTAGTACATGTATAAATCATTGCACAACTCCAAGTCAGGAGGTTGAGGACACAGAGCCAATGAACTACATCCATTCAGCTGTTCTGGTGGAATCTCATCCTTTAAGTGAAATTGAAAATGGTGCAAGAGTATTTGAAGCGTCTCTAGAATATGCCCCACAAGAGCAAATTGACATTGAAATGGATTCTGGAAATAGTACAGGACTGGAAAATGTTGCTGGAGAGCGGAAAATGGATGCAGTCGCAGACGACGAATCAGGTGACCTGCCTTGTGATATTGCTGAGGTTTCTCATGTTGACACCCATAGTATCCATGAGACGTCAAGTAACTCTGAAAGTCGGCTGGAGCTCAATGCCAATGATGAGAACGTCTCTTTTGAGACAGAAACCCAACAT…	MSSTCINHCTTPSQEVEDTEPMNYIHSAVLVESHPLSEIENGARVFEASLEYAPQEQIDIEMDSGNSTGLENVAGERKMDAVADDESGDLPCDIAEVSHVDTHSIHETSSNSESRLELNANDENVSFETETQHVLEPRSISLQLLSYFFE
PA_39		164616	165372	-		597	1791	ATGTCTAGTACATGTATAAATCATTGCACAACTCCAAGTCAGGAGGTTGAGGTAGAGGGAACAACATCAAAAGATTTGGTTAATGAGATGCATGATACAACTGATAGTGTTGATAAGAAAAATCTTGTCGAGTATACCAGTTCAAAGGACACAGAGCCAATGAACTACATCCATTCAGCTGTTCTGGTGGAATCTCATCCTTTAAGTGAAATTGAAAATGGTGCAAGAGTATTTGAAGCGTCTCTAGAATATGCCCCACAAGAGCAAATTGACATTGAAATGGATTCTGGAAATAGTACAGGACTGGAAAATGTTGCTGGAGAGCGGAAAATGGATGCAGTCGCAGACGACGAATCAGGTGACCTGCCTTGTGATATTGCTGAGGTTTCTCATGTTGAC…	MSSTCINHCTTPSQEVEVEGTTSKDLVNEMHDTTDSVDKKNLVEYTSSKDTEPMNYIHSAVLVESHPLSEIENGARVFEASLEYAPQEQIDIEMDSGNSTGLENVAGERKMDAVADDESGDLPCDIAEVSHVDTHSIHETSSNSESRLELNANDGKFDRTSLLRQKPNMFSNPDPFLFNYFPIFSSKETGFCFDECII
PA_40		166071	166376	-		219	657	ATGGAAGATGAAGAGGAGAGTGAAGACAACCCAGGTCAGATCAAAGTAAAGAAGGAAGAGCAGCCATCGATGAAGAGGAGAGTGAGTTATCTCACTCAAACGTCTCTTTTGAGACAGAAACCCAACATGTTCTCGAACCCCGATCCATTTCTCTTCAATTACTTTCCTATTTCTTCAAGTAAAGAGACGGGCTTTTGCTTTGATGAGTGTAATATATGA	MEDEEESEDNPGQIKVKKEEQPSMKRRVSYLTQTSLLRQKPNMFSNPDPFLFNYFPISSSKETGFCFDECNI
PA_41		166911	167390	-		480	1440	ATGTCTAGTACATGTATAAATCATTGCACAACTCCAAGTCAGGAGGTTGAGGTAGAGGGAACAACATCAAAAGATTTGGTTAATGAGATGCATGATACAACTGATAGTGTTGATAAGAAAAATCTTGTCGAGTATACCAGTTCAAAGGACACAGAGCCAATGAACTACATCCATTCAGCTGTTCTGGTGGAATCCCATCCTTTAAGTGAAATTGAAAATGGTGCAAGAGTATTTGAAGCGTCTCTAGAATATGCCCCACAAGAGCAAATTGACAGTGAAATGGATTCTGGAAATAGTACAGGACTGGAAAATGTTGCCGGAGAGCGGAAAATGGATGCAGTCGCAGACGACGAATCAGGTGACCTGCCTTGTGATATTGCTGAGGTTTCTCATGTTGAC…	MSSTCINHCTTPSQEVEVEGTTSKDLVNEMHDTTDSVDKKNLVEYTSSKDTEPMNYIHSAVLVESHPLSEIENGARVFEASLEYAPQEQIDSEMDSGNSTGLENVAGERKMDAVADDESGDLPCDIAEVSHVDTHSIYETSSNSESRLELNANDGKFDV
PA_42		168650	169406	-		501	1503	ATGTCTAGTACATGTATAAATCATTGCACAACTCCAAGTCAGGAGGTTGAGGACACAGAGCCAATGAACTACATCCATTCAGCTGTTCTGGTGGAATCTCATCCTTTAAGTGAAATTGAAAATGGTGCAAGAGTATTTGAAGCGTCTCTAGAATATGCCCCACAAGAGCAAATTGACATTGAAATGGATTCTGGAAATAGTACAGGACTGGAAAATGTTGCTGGAGAGCGGAAAATGGATGCAGTCGCAGACGACGAATCAGGTGACCTGCCTTGTGATATTGCTGAGGTTTCTCATGTTGACACCCATAGTATCCATGAGACGTCAAGTAACTCTGAAAGTCGGCTGGAGCTCAATGCCAATGATGGTAAGTTTGATAGAACGTCTCTTTTGAGACAG…	MSSTCINHCTTPSQEVEDTEPMNYIHSAVLVESHPLSEIENGARVFEASLEYAPQEQIDIEMDSGNSTGLENVAGERKMDAVADDESGDLPCDIAEVSHVDTHSIHETSSNSESRLELNANDGKFDRTSLLRQKPNMFSNPDPFLFNYFPIFSSKETGFCFDECII
PA_43		170667	171423	-		490	1470	ATGTCTAGTACATGTATAAATCATTGCACAACTCCAAGTCAGGAGGTTGAGGACACAGAGCCAATGAACTACATCCATTCAGCTGTTCTGGTGGAATCTCATCCTTTAAGTGAAATTGAAAATGGTGCAAGAGTATTTGAAGCGTCTCTAGAATATGCCCCACAAGAGCAAATTGACATTGAAATGGATTCTGGAAATAGTACAGGACTGGAAAATGTTGCTGGAGAGCGGAAAATGGATGCAGTCGCAGACGACGAATCAGGTGACCTGCCTTGTGATATTGCTGAGGTTTCTCATGTTGACACCCATAGTATCCATGAGACGTCAAGTAACTCTGAAAGTCGGCTGGAGCTCAATGCCAATGATGAGAACGTCTCTTTTGAGACAGAAACCCAACAT…	MSSTCINHCTTPSQEVEDTEPMNYIHSAVLVESHPLSEIENGARVFEASLEYAPQEQIDIEMDSGNSTGLENVAGERKMDAVADDESGDLPCDIAEVSHVDTHSIHETSSNSESRLELNANDENVSFETETQHVLEPRSISLQLLSYFFE
PA_44		172121	172426	-		219	657	ATGGAAGATGAAGAGGAGAGTGAAGACAACCCAGGTCAGATCAAAGTAAAGAAGGAAGAGCAGCCATCGATGAAGAGGAGAGTGAGTTATCTCACTCAAACGTCTCTTTTGAGACAGAAACCCAACATGTTCTCGAACCCCGATCCATTTCTCTTCAATTACTTTCCTATTTCTTCAAGTAAAGAGACGGGCTTTTGCTTTGATGAGTGTAATATATGA	MEDEEESEDNPGQIKVKKEEQPSMKRRVSYLTQTSLLRQKPNMFSNPDPFLFNYFPISSSKETGFCFDECNI
PA_45		172682	173438	-		490	1470	ATGTCTAGTACATGTATAAATCATTGCACAACTCCAAGTCAGGAGGTTGAGGACACAGAGCCAATGAACTACATCCATTCAGCTGTTCTGGTGGAATCCCATCCTTTAAGTGAAATTGGAAATGGTGCAAGAGTATTTGAAGCGTCTCTAGAATATGCCCCACAAGAGCAAATTGACATTGAAATGGATTCTGGAAATAGTACAGGACTGGAAAATGTTGCTGGAGAGCGGAAAATGGATGCAGTCGCAGACGACGAATCAGGTGACCTGCCTTGTGATATTGCTGAGGTTTCTCATGTTGACACCCATAGTATCCATGAGACGTCAAGTAACTCTGAAAGTCGGCTGGAGCTCAATGCCAATGATGAGAACGTCTCTTTTGAGACAGAAACCCAACAT…	MSSTCINHCTTPSQEVEDTEPMNYIHSAVLVESHPLSEIGNGARVFEASLEYAPQEQIDIEMDSGNSTGLENVAGERKMDAVADDESGDLPCDIAEVSHVDTHSIHETSSNSESRLELNANDENVSFETETQHVLEPRSISLQLLSYFFE
PA_46		176181	176771	-	chloroplast	300	900	ATGAGCTCGACCTTTTTCATTAAAACCTCGTTTCAAGAACCTGCTAACAAAAGAAAAGAAGCCCCTAAATCATCTGATATTGTAATACAAGAAAACAAAATATCTTGGTCAAAATTCAAATTGACAGTGCAATCAAGCCTTAGCATATTAGATGACTTGGAACTTCTTCCCCAGCCACCGAATTCAAGAGCTCCTGGCAACCCACATGGCCACAGTGGCCACGTATCTTCAGGGTGGACTACGGACACCAAGAAGCTGCTACCAAGTTTGGGGAAGACCCAAGAACTTATGAGGTTCTGA	MSSTFFIKTSFQEPANKRKEAPKSSDIVIQENKISWSKFKLTVQSSLSILDDLELLPQPPNSRAPGNPHGHSGHVSSGWTTDTKKLLPSLGKTQELMRF
PA_47		179438	182460	+		1173	3519	ATGCAGATCATCACCATCATGAAGGAAAAATACTCAACATTCAAAGAATTATCAGACAAAGCAAATATCCACAAGGTGAAGATAAAAGTGATAGAAAAGTCCAGACCATTCCAATCACCAGGAAAAAAAAAATATCAACGTCTGGTATTCCAAGATGAAAATGGTGATTTGATGAAGGCCACCCTCTTTGAAGATGATATTGATGCATATGCAGATTTAATACAACAGAACCATGAATACTTTATTTCTAATCCAACTATTCGAAGCGTGGAAGAGCAATACCGTTCAAAATCTGGTGAATACCAGATGACCTTTAACAGTCGCACAACTATTCAACCCACTGGTTCTGCAACCCAGCTATCTGAACCAAGCTATTATACTATTTCTACAATTCCTCGA…	MQIITIMKEKYSTFKELSDKANIHKVKIKVIEKSRPFQSPGKKKYQRLVFQDENGDLMKATLFEDDIDAYADLIQQNHEYFISNPTIRSVEEQYRSKSGEYQMTFNSRTTIQPTGSATQLSEPSYYTISTIPRISGFYDRFDILGIILFIGDTRTVNGAFDQKNSVSEIMITDHSSHQPLTISAWNDLSDYFKEKPIAYSIFGFTSLRVTSHKGFGLSTTMSSSIITAPTGEKAELLRK
PA_48		186011	186190	-	mitochondria	180	540	ATGAAGCGAATCAGTCAGCGTCAGCGAGGCTGCGACCTGCGAGGGAACCAAGGAGCAGCAGCCAGCAGGCCAAACGTCCGGTGGAAAGAAGCAACTCAGGTGAAGCGATTCTCCGTCAGGCGTCAAGCGATTCTCCAAGGAGAATTAGGGTTTGTTCACTTTGAGAAGGGTGTTTGGTAG	MKRISQRQRGCDLRGNQGAAASRPNVRWKEATQVKRFSVRRQAILQGELGFVHFEKGVW
PA_49	Plant Mobile (Serine/threonine-protein phosphatase)	189636	217637	+	mitochondria	2769	8307	ATGTGGTTGCGATTTCCTTTTGCACAGCGAATTTCGTGGACTAAAGAAAATCCAGTCCTAGTCCTAGCACCATTTCCTCTACTCCCCTTATTTCTCATACCCATTCTCCTAGTCCTAGCACCATTCCATTTCCCTGGAAGAGAAAGAGGTGCACCTTGGTCTCGACCAGCATTGTTGGTAGGGGCAATAGAGCTTGCAGTTGTTGTTGTCACCAATGGTGTTGAGCTTTCAAACGAAAAAGAGAAGGGGCAACAGAGCTTGCAGTTGTTGTTGTCACCAATGGTGTTGAGCTTTCAAACGAAAAAGAGAAGGGGTGTTCAAAACTACCCGACCCGCCCGACCCGACCCGCCGACCCGCTGACCCGCCTCATAAATGGCGGGTCGAAAACTAAAAAAAAT…	MWLRFPFAQRISWTKENPVLVLAPFPLLPLFLIPILLVLAPFHFPGRERGAPWSRPALLVGAIELAVVVVTNGVELSNEKEKGQQSLQLLLSPMVLSFQTKKRRGVQNYPTRPTRPADPLTRLINGGSKTKKNSKFQGTIWRRCYLGSVGAAVVLLLLWVASAAATVVSGRFGQLLSLYYCCYKLDGGHSSKGSSKLKTVHTLYSELDDDLKARIKARIDSNGPGSSLLRLLHLKTESFELPVQLLELFFNKYQKVNHYNLTPKSSMCFCIDGERLNPTLEDVLYLTGLPIVGKPVIFDKTVDNEAFMRVFEEQGTNIISLTTLDRIAKDHTRSDDKRIKAILLILICCIIAPSTSGHECRATLVQFVEHLDQVNSYAWGAALLAYLYRELKGHGKKKL…
PA_50		190341	191780	-		561	1683	ATGGATAATCTTGAAGTTAAGCCAATGTCTACCATTAGTGGAATTACACTCATTAATAATTTTCGACCCGCCATTTATGAGGCGGGTCAGCGGGTCGGCGGGTCGGGTCGGGCGGGTCGGCTCAACACCATTGGTGACAACAACAACTGCAAGCTCTATTGCCCCTACCAACAATGCTGCCAGCACAAAAAGGTTAGAAAGAAATCATGGGCATATGGTTACAAAAAGAGAGGAGCAAAAGGTTCAGTGCCAATGGTGATTTCAACCCAAGATATAAGTAGGGGTGTTCAAAACAACCCGACCCGCCCGACCCGACCCGCCGACCCGCCGACCCGCCTCATAAATGGCAGGTCGAAAACTAAAAAAAATTCAAAGTTCCGGGTCGGGTACCCGACCCGC…	MDNLEVKPMSTISGITLINNFRPAIYEAGQRVGGSGRAGRLNTIGDNNNCKLYCPYQQCCQHKKVRKKSWAYGYKKRGAKGSVPMVISTQDISRGVQNNPTRPTRPADPPTRLINGRSKTKKNSKFRVGYPTRLNRVGSWADNLLTQVFHFIDSSSMWKWNGARTRRMGMRNKGSRGNGARTRTTV
PA_51		203365	203544	-	mitochondria	180	540	ATGAAGCGAATCAGTCAGCGTCAGCGAGGCTGCGACCTGCGAGGGAACCAAGGAGCAGCAGCCAGCAGGCCAAACGTCCGGTGGAAAGAAGCAACTCAGGTGAAGCGATTCTCCGTCAGGCGTCAAGCGATTCTCCAAGGAGAATTAGGGTTTGTTCAGTTTGAGAAGGGTGTTTGGTAG	MKRISQRQRGCDLRGNQGAAASRPNVRWKEATQVKRFSVRRQAILQGELGFVQFEKGVW
PA_52		207970	209408	-		561	1683	ATGGATAATCTTGAAGTTAAGCCAATGTCTACCATTAGTGGAATTACACTCATTAATAATTTTCGACCCGCCATTTATGAGGCGGGTCAGCGGGTCGGCGGGTCGGGTCGGGCGGGTCGGCTCAACACCATTGGTGACAACAACAACTGCAAGCTCTGTTGCCCCTACCAACAATGCTGCCAGCACAAAAAGGTTAGAAAGAAATCATGGGCATATGGTTACAAAAAGAGAGGAGCAAAAGGTTCAGTGCCAATGGTGATTTCAACCCAAGATATAAGTAGGGGTGTTCAAAACAACCCGACCCGCCCGACCCGACCCGCCGACCCGCCGACCCGCCTCATAAATGGCAGGTCGAAAACTAAAAAAAATTCAAAGTTCCGGGTCGGGTACCCGACCCGC…	MDNLEVKPMSTISGITLINNFRPAIYEAGQRVGGSGRAGRLNTIGDNNNCKLCCPYQQCCQHKKVRKKSWAYGYKKRGAKGSVPMVISTQDISRGVQNNPTRPTRPADPPTRLINGRSKTKKNSKFRVGYPTRLNRVGSWADNLLTQVFHFIDSSSMWKWNGARTRRMGMRNKGSRGNGARTRTTV
PA_53		213871	214074	-	mitochondria	204	612	ATGGCGTCGAAGTACCGTCGGCCATTATCACCCAAATCCAAAAAAGCACAAACTCTAATACCCAAATCCAAAAGAGCACAAAATCTAATACCGTCGGCCATAATCGATGAAATCAGCGACATGAAACTGGACATCGTCATCATCTGGAAATCAGCGATAAGGGATGATGAAATTATCAATGACTTTCTTAGGAAGTGCGAATGA	MASKYRRPLSPKSKKAQTLIPKSKRAQNLIPSAIIDEISDMKLDIVIIWKSAIRDDEIINDFLRKCE
PA_54	Plant Mobile	218250	218783	+	mitochondria	534	1602	ATGGTAGCGATTGGGTACGCGTTCCACAGTGTTCCGGTACGCCACCGTTCCGCGTTTGGGTACGACCGTTCCCGATCGGATAACGCTCCGGCGTCCCGCGTTCCGGGTAACTATGGGTTAAACCCTACTTTGGAGGACGTTTTGTACTTGACTGGTTTACCCATTGTGGGAAAGCCAGTCATCTTCGACAAAACAGTTGATAATGATGCTTTCATGAGAGTTTTTGAAGAGCAAGGAACTAATATTATAAGTTTGACAACATTGGATAGAATTGCCAAAGATCACACGAGATCAGATGATAAGAGGATAAAGGCAATTCTGTTGATTTTGATATGTTGTATCATAGCTCCTTCTACAAGTGGACATGAATGTCGAGCCACTTTGGTCCAGTTCGTTGAA…	MVAIGYAFHSVPVRHRSAFGYDRSRSDNAPASRVPGNYGLNPTLEDVLYLTGLPIVGKPVIFDKTVDNDAFMRVFEEQGTNIISLTTLDRIAKDHTRSDDKRIKAILLILICCIIAPSTSGHECRATLVQFVEHLDQVNSYAWGAALLAYLYSELKDHGIKKLINGFTWLVVVRTLI
PA_55	Plant Mobile	218886	222131	+		1205	3615	ATGATTCAAGAGAACAATAACACTGCTCCTTTGCTACACACGATCAACTTGAAAGGCAAAGGTTATGTATCAAATCTGAAGGTCACAACACTCTCCGAGAAGCTGCAACAGGCAAAAAATCTTTTGGCTAACGCAACAGAGTGTATTAATTGGCACCCATATCAGTCAATTGTGTTGCCTGATCATTTGCGAAGACATATTCAGTTTTGCTCCATCATCACACCAATGTTTTGTTTCAATCATGTGGAAAATCATTTTCCACATGTTGTAGCAAAACAATTCAAGATTTTCGATGATGTGGACCTTTCCAGTTTTGGATCCAATTTAATGAAGATCAACTCCAAGTCTACTAAAGGGGGGGTTGAACAAAATTTCAAACTACTTTACAAAAAATATATT…	MIQENNNTAPLLHTINLKGKGYVSNLKVTTLSEKLQQAKNLLANATECINWHPYQSIVLPDHLRRHIQFCSIITPMFCFNHVENHFPHVVAKQFKIFDDVDLSSFGSNLMKINSKSTKGGVEQNFKLLYKKYIEVWESVTADEESMNSSHCSPSPSTISSTPLISHTHSPSPSTIPFPSTPLISHTHSPPDHEVLVFSPNDEVQVSPPTQEVQIFKIRSPSKRQTKGKSPKRFTFPEDQLKHVNKRRKRSLK
PA_56		220855	221251	-		264	792	ATGACTCTTGGGCTTGGATGGCTTGGCCCATGTGTAGAGATCACGTTTCAACCCTTATCTAGTTCATTGATGCATCCTCCTCATAGGCATATGTTGAGTCACGCTCTTGGATTGAACTATGAATTGATGAGTCATGCTCTTCTTGCACTTGAATTGAACCATGAGTTATTGATGGGTGCACACATTGTTCATACTCCAACACTACAAACAAAGGCAACAACATGCCAAATCAGAAACGCACCAACAGCAGCTCTGGAATGCTAG	MTLGLGWLGPCVEITFQPLSSSLMHPPHRHMLSHALGLNYELMSHALLALELNHELLMGAHIVHTPTLQTKATTCQIRNAPTAALEC
PA_57		221573	221869	-	secretory pathway - signal peptide	297	891	ATGTTTGGACTCTACGCCTTCTTTATTGAGTTTCACTCAATGCCAATGAAGAATGCACTCTTGAATTGTTCCACAATGAAGAGATTAAAAGGTGTTCCACACCTTTATGAGTGGGATGATCAAAGAGACAATGCAATGAACAAGAGAAACAAAAATTCTAATTTTCACTTATTAAGGCACGGTTTATGTGCTCCAAAATACAAATCTAAGAAATGGTCTATTACAATACAAGCCATAGCTATTTATAAGCCTAAAAACAAGAAAGGACCGTTGCCTACTTTAAAATGCACGCCCTAA	MFGLYAFFIEFHSMPMKNALLNCSTMKRLKGVPHLYEWDDQRDNAMNKRNKNSNFHLLRHGLCAPKYKSKKWSITIQAIAIYKPKNKKGPLPTLKCTP
PA_58	Suppressor of gene silencing 3	223814	224638	-		729	2187	ATGTGTTATTTTTACTTTATGCAAGCTGAAGAGAAGAGTTCAGGTAGAGGTGTTGATAAGCTACGTCAGGGTGTTTCGAATATCAGCCTTGGATCTTCTGACGACTGGGAGACAGTCACGAGGAAAAGTAAAAATAAAGCTGGAAACAATAGTGGAAGACAATGGGGGCAATGGGTCCAGCAAAACCCCCCTCCCAAAGCATGGGGTCAATCTGATACAACACAGAGACTTGGCTTAAATAGCAATAATGCCTCTGGAAGGTCCCAAACTACCTCAAGCAAGGACCAGAGAAAACAAACTGGGGTTGCGACCTTGCCTGATGGTAGGCATTTGACTGGACCATCAGTCAAACCCCTCATTCAGCATGATTCTCAGGTGAATGAGGAGAAAGTGGATTCC…	MCYFYFMQAEEKSSGRGVDKLRQGVSNISLGSSDDWETVTRKSKNKAGNNSGRQWGQWVQQNPPPKAWGQSDTTQRLGLNSNNASGRSQTTSSKDQRKQTGVATLPDGRHLTGPSVKPLIQHDSQVNEEKVDSEEDYFTDDDEYLLSDGSDSDDRPQTHETRKQHRMLKKFFNSLETLSVQEINEPERQWHCPACQGGPGPIDWYKGLQPLLAHARTKGSQRVKLHRTFADVLDEEIQLISC
PA_59		237848	239016	-		369	1107	ATGAGTAAAGACAAGATAATCAGGCAACAAAAGTCCACTATCCGTCAATCCTTCCCTACTCTCGTAGGTAGGGATGGCAATGGGTATTGGACCCGACCCGGATCCGTGGATCCGTACCCGTTTTCACGGATCTGGATCCTGAAGTTGAAAGGTGGAGCAAGCAACGCAGCTTACTGGGAAGAGCTACCTTGTGGGGTGTACAGTGTAGAAATAAATGCTTCAAGTGCTGGTTCAACTCTCGTCGATCCCTTGCACTCGGCTCCATTCATTGAGCAAGGGTTTAGGTTACTCCGGGATCCAACCCTCGTTGGCCTCCCAAAAGCAACCATGGCAACCCTCAAACAATGGGTGAGGCTACCCTTCTACTAA	MSKDKIIRQQKSTIRQSFPTLVGRDGNGYWTRPGSVDPYPFSRIWILKLKGGASNAAYWEELPCGVYSVEINASSAGSTLVDPLHSAPFIEQGFRLLRDPTLVGLPKATMATLKQWVRLPFY
PA_60		239327	250858	-		1785	5355	ATGGAGTTCGAAGAGTTCGAAAGAAATGATGTAGAAGAGAATAAAACTGAAGAGTCGAGTGGACTCATGAAGAAACCACCGCTAAGGATAAGGCTCGCATCCTCCAAAATCAACTACGTTTGTCTGGCCATAGATAATGTTTCTACAAGCAATCGAATTTCGTGGACTAAAGAAAATCCAGGTAGACGTTTCAATGCATGCCAATTTTTCGATCCTAACACTAATTGGAGGGGATGCAAGAAGTTTAAGTGGATCGATGAACTTAAGGTTGATTTCAAGATATTGACATCAAGGCTTTGTTGCTTGGAACATCAGAAAGAACAAGCAATTTCAGAATACAAAAGGCTTAAGAAGAAATTGATGAAGGAGAGAAAGCTTGGAAAAGAGATATCATATTTT…	MEFEEFERNDVEENKTEESSGLMKKPPLRIRLASSKINYVCLAIDNVSTSNRISWTKENPGRRFNACQFFDPNTNWRGCKKFKWIDELKVDFKILTSRLCCLEHQKEQAISEYKRLKKKLMKERKLGKEISYFILGGVQNNPTRPTRPADPPHKWRVENYKNFKVPDRQTPKLQVSSTTSNLILSQDYNRSKDPLVEGCIKQRCGRGYSELSDLIHNDRKEELSVSDTESAHPPLLVREIKKRQLTIPDRSAAVLVGMGKFLQWCNCAEKSTCTCQIPIFPNTITEYIPDVIPTSGTSVTWRTRSSKRKTCDRDDGTSERDDDRKLGLMKKVADELLSMVPSQECSEVDIMRASYVYDELVKKNQLIPVLMFLQATAKSKPRILKYQLRKEELSVSDTE…
PA_61		245005	246226	+		495	1485	ATGGATAATCTTGAAGTTAAGCCAATGTCTACCATTAGTGGAATTACACTCGTTAATAAGTTTCATGTTAAGGATGTTTCTACCCTGGAAGAGAAACAGGTGCACCTTGGTCTCGACCAGCTCAACACCATTGGTGACAACAACAACTACAAGCTCTGTTGCCCCTACCAACAATACTGCCAGCACAAAAAGGTTAGAAAGAAATCATGGGCACATGGCTACAAAAAGAGAGGAGCAAAAGGTTCAATGCCAATGGTGATTTCAACCCAAGGGGTGTTCAAAACAACCCGACCCGCCCGACCCGACCCGCCAACCCGCCTTATAAATGGCAGGTCGAAAACTAAAAAAAATTCAAAGTTCCGGGTCGGGTATCCGACCTGCCTTAATCGGGTCGGGTCA…	MDNLEVKPMSTISGITLVNKFHVKDVSTLEEKQVHLGLDQLNTIGDNNNYKLCCPYQQYCQHKKVRKKSWAHGYKKRGAKGSMPMVISTQGVFKTTRPARPDPPTRLINGRSKTKKNSKFRVGYPTCLNRVGSWADKLLTRVFHFIDSSSICKNHTQEDPEIIT
PA_62	Suppressor of gene silencing 3	252656	253737	+		492	1476	ATGATGAAGAAATTTTTCAATAGTTTGGAAACTTTGTCAGTGCAAGAAATCAATGAACGTGAAAGGCAGTGGCATTGCCCTGCTTGTCAAGGTGTCCCTGGAGCCATTGATTGGTACAAGGGGCTCCAGCTATTTTTGGCACATGCAAGAACTAAAGGTTCTCAAAGAGTTAAGCTTCATCGCACATTTGCTAATAAGTATGGCAATGTGAACAGTGTGATTGAATGGGAGAAAAATTTCAAGGTAACATGCGACAAGAGGCTTGTTTCTGAACTTGAATCTAGTAAATTGCAAAATGGAGAATATGGCTTCTCTTTTGCTGTTCCAGCTGGTGTTGACGATCTTGACATCCAGGATGAAGAAATGGGGAAATTTGCTGCTGAGAGAGACGAGTTGATA…	MMKKFFNSLETLSVQEINERERQWHCPACQGVPGAIDWYKGLQLFLAHARTKGSQRVKLHRTFANKYGNVNSVIEWEKNFKVTCDKRLVSELESSKLQNGEYGFSFAVPAGVDDLDIQDEEMGKFAAERDELIRIHEYKKMEMKKKHWEEELELEKEFDTELT
PA_63	Suppressor of gene silencing 3	255141	256709	+		750	2250	ATGGGGATGCATCTCTCATTTCTGGAGGGATATAAGGGCGTGTCCCAAACTACCTCAAGCATGGACCAGAGAAAACAAACTGGGGTTGCGACCTTGCCTGATGGTAGGCATTTGACTGGACCATCAGTCAAACCCCTCATTCAGCATGATTCTCAGGTGAGTGAGGAGAAAGTGGATTCCGAAGAGGATGCTTTCACCGATGATGATGAGTATTTGCTGAGTGATGGTTCTGATTCTGATGAGGGACCTCTAACTCACGAGACAAGGAAGCAACACATAATGCTAAAGAAATTTTTCAATAGTTTGGAAACTTTGTCAGTGCAAGAAATCAATGAACGTGGCCCTGGAGCCATTGATTGGTACAAGGGGCTCCAGCTATTTTTGGCACATGCAAGAACT…	MGMHLSFLEGYKGVSQTTSSMDQRKQTGVATLPDGRHLTGPSVKPLIQHDSQVSEEKVDSEEDAFTDDDEYLLSDGSDSDEGPLTHETRKQHIMLKKFFNSLETLSVQEINERGPGAIDWYKGLQLFLAHARTKGSQRVKLHRTFANKYGNVNSVIEWEKNFKVTCDKRLVSELESSKLQNGEYGFSFAVPAGVDDLDIQDEEMGKFAAERDELIRIHEYKKMEMKKKHWEEELELEKEFGHNKRFVTF
PA_64		260465	260662	-		198	594	ATGGATATAGCTGAATCTGGATCTGGGTCTGGATCTAGACAAGTTTTACTGGTTGATTCACATGAAAATGGTATAAGATTAGCCAAACTAGATGATTTAGAGAAGGAATATGATGAAGGTATGGCTAATTTGTCTAAGATGCTTCCTTTTACTGATGAAGTGGGTATTGAAAAACCATTAGGAGCAGGATTTACTTGA	MDIAESGSGSGSRQVLLVDSHENGIRLAKLDDLEKEYDEGMANLSKMLPFTDEVGIEKPLGAGFT
PA_65	Suppressor of gene silencing 3	262657	264017	+	mitochondria	771	2313	ATGCTATCTCAATATAATTATTCTGGAAGGTCCCAAACTACCTCAAGCATGGACCAGAGAAAACAAACTGGGGTTGCGACCTTGCCTGATGGTAGGCATTTGACTGGACCATCAGTCAAACCCCTCATTCAGCATGATTCTCAGGTGAGTAAGGAGAAAGTAGATTCCGAAGAGGATGCTTTCACCGATGATGATGAGTATTTGCTGAGTGATGGTTCTGATTCTGATGAGGGACCTCTAACTCACGAGACAAGGAAGCAACACATAATGCTAAAGAAATTTTTCAATAGTTTGGAAACTTTGTCAGTGCAAGAAATCAATGAACGTGAAAGGCAGTGGCATTGCCCTGCTTGTCAAGGTGGCCCTGGAGCCATTGATTGGTACAAGGGGCTCCAGCTA…	MLSQYNYSGRSQTTSSMDQRKQTGVATLPDGRHLTGPSVKPLIQHDSQVSKEKVDSEEDAFTDDDEYLLSDGSDSDEGPLTHETRKQHIMLKKFFNSLETLSVQEINERERQWHCPACQGGPGAIDWYKGLQLFLAHARTKGSQRVKLHRTFANKYGNVNSVIEWEKNFKVTCDKRLVSELESSKLQNGEYGFSFAVPAGVDDLDIQDEEMGKFAAERDELIRIHEYKKMEMKKKHWEEELELEKEFGHNKRFVTF
PA_66		268195	268392	-		198	594	ATGGATATAGCTGAATCTGGATCTGGGTCTGGATCTAGACAAGTTTTACTGGTTGATTCACATGAAAATGGTATAAGATTAGCCAAACTAGATGATTTAGAGAAGGAATATGATGAAGGTATGGCTAATTTGTCTAAGATGCTTCCTTTTACTGATGAAGTGGGTATTGAAAAACCATTAGGAGCAGGATTTACTTGA	MDIAESGSGSGSRQVLLVDSHENGIRLAKLDDLEKEYDEGMANLSKMLPFTDEVGIEKPLGAGFT
PA_67	Suppressor of gene silencing 3	270387	271747	+	mitochondria	771	2313	ATGCTATCTCAATATAATTATTCTGGAAGGTCCCAAACTACCTCAAGCATGGACCAGAGAAAACAAACTGGGGTTGCGACCTTGCCTGATGGTAGGCATTTGACTGGACCATCAGTCAAACCCCTCATTCAGCATGATTCTCAGGTGAGTAAGGAGAAAGTAGATTCCGAAGAGGATGCTTTCACCGATGATGATGAGTATTTGCTGAGTGATGGTTCTGATTCTGATGAGGGACCTCTAACTCACGAGACAAGGAAGCAACACATAATGCTAAAGAAATTTTTCAATAGTTTGGAAACTTTGTCAGTGCAAGAAATCAATGAACGTGAAAGGCAGTGGCATTGCCCTGCTTGTCAAGGTGGCCCTGGAGCCATTGATTGGTACAAGGGGCTCCAGCTA…	MLSQYNYSGRSQTTSSMDQRKQTGVATLPDGRHLTGPSVKPLIQHDSQVSKEKVDSEEDAFTDDDEYLLSDGSDSDEGPLTHETRKQHIMLKKFFNSLETLSVQEINERERQWHCPACQGGPGAIDWYKGLQLFLAHARTKGSQRVKLHRTFANKYGNVNSVIEWEKNFKVTCDKRLVSELESSKLQNGEYGFSFAVPAGVDDLDIQDEEMGKFAAERDELIRIHEYKKMEMKKKHWEEELELEKEFGHNKRFVTF
PA_68		275926	276123	-		198	594	ATGGATATAGCTGAATCTGGATCTGGGTCTGGATCTAGACAAGTTTTACTGGTTGATTCACATGAAAATGGTATAAGATTAGCCAAACTAGATGATTTAGAGAAGGAATATGATGAAGGTATGGCTAATTTGTCTAAGATGCTTCCTTTTACTGATGAAGTGGGTATTGAAAAACCATTAGGAGCAGGATTTACTTGA	MDIAESGSGSGSRQVLLVDSHENGIRLAKLDDLEKEYDEGMANLSKMLPFTDEVGIEKPLGAGFT
PA_69	Ulp protease	277706	278569	-		498	1494	ATGGATATAGCTGAATCTGGATCTGGGTCTGGATCTAGACAAGTTTTACTGGTTGATTCACATGAAAATGGTATAAGATTAGCCAAACTAGATGATTTAGAGAAGGAATATGATGAAGGTATGGCTAATTTGTCTAAGATGCTTCCTTTTACTGATGAAGTGGGGATGTGTCAATTGATAGACGCATTTTCAAAATTCCTTGATGAAAAAAGTCTAGGAAAAAATGGTGACCTTGTTGCTAAGTTCGATATTGTCATAAACGAAATGAAATGGAGAAAAAATGACAATTTCATCGATTGTGGATTATTTACCATGAAGCATATGGAAGAATACCAGGGACAAGGTGAAAATTGGGACATCCAAATTAACATAAATGATGCTGAAATCTTGAAGAAGCTC…	MDIAESGSGSGSRQVLLVDSHENGIRLAKLDDLEKEYDEGMANLSKMLPFTDEVGMCQLIDAFSKFLDEKSLGKNGDLVAKFDIVINEMKWRKNDNFIDCGLFTMKHMEEYQGQGENWDIQININDAEILKKLRIDYCGRIITSTLNQKRKEVISNSKKYNFNIL
PA_70	NAC transcription factor	279695	289982	+		2063	6189	GATCTTCAAAAAAAAAGAGTAATGAATACTGGGGTCTGGGGAATACGCGAAATCACTTTCTGGGTTTCAACTTTGAACTTCGAACATTGAAAGGGGAGACTTTGAATTTTTATCGCTTCAATCTTTCATAGCCATGGCTGGACCTTCATGGTTAGTGGATGGTAACAGAATTGCTACAAAAATAAAGTGTGCATCCGGAACATGTGATACAGGCAAAATCAAGTGGAAAAGCAACCCAACTAGATTGTGCCCCAGCTGCCAGCATACTATTGACAACAATGATGTTGTTCAGGAGTGGCCTGGATTACCAAGAGGTGTAAAATTTGATCCAACTGACCAGGAGATAATCCAACATTTACTTGCAAAATCTGGCATTGGAAATGAGACACCGCATCCCTT…	MAGPSWLVDGNRIATKIKCASGTCDTGKIKWKSNPTRLCPSCQHTIDNNDVVQEWPGLPRGVKFDPTDQEIIQHLLAKSGIGNETPHPFINEFIPTVEEEDGICYTHPQNLPGVKQDGTASHFFHRAIKAYNTGTRKRRKIHGVDLGDVRWHKTGRTKPISLNGVQKGCKKIMVLYVSSAKGGKPEKTNWVMHQYQLGTEEDEKDGEYVISKVLYQQQPGKQIDKTTGYVFDAIDDISVKLDPVTPEPSRHMTPEPPRKEIQLDLAEMTSYSCIDFFTQDQHIDFEKHHDMFPDEVQQPKTQQTEITKSSYTDAAASTLVDDQALEHDDNQVCGENLWFSESQFTINSQQLAEGLSLCDDLLRSQSQDRGETANNVPNKKSVLSEYAKLGPEHLKKDLE…
PA_71	Phospholipase-like protein (PEARLI-4)	290093	290772	-		576	1728	ATGGCAAGGAACCAACTCAACCAAAAGCTTGAGCTAATGGTTGAGGCTCTAGGATATAGTAACACGAGCAAAACACCAACGACAAAGTTTGAGGGACTCGATATAAAGTCTAATTTGATCCCGACATTGCAGAAGATCTGGTCAAAACACGGAAACATCATAGAAAATTGCATTTTATCTAATGGTGACTTGAAATCAAGAGCATTAGAGTTGGTAGCGAATGTAGTCCTGACCCTTGAGGAAAACTCGGCCTTAGACATGAGCGACAATCAATCTCATAATTTGAAGTCTACATTAACTGATCTGAGAGTCATTTGCTTTGATGTAAGTTGGCTTACTCCGTATGTCGAGAAGGCCTTGGAATTGCACCAAAGCAAGCCACCGGTGGAGTCTTTGCAC…	MARNQLNQKLELMVEALGYSNTSKTPTTKFEGLDIKSNLIPTLQKIWSKHGNIIENCILSNGDLKSRALELVANVVLTLEENSALDMSDNQSHNLKSTLTDLRVICFDVSWLTPYVEKALELHQSKPPVESLHNLGLLKIQASVKKSRLLKEVAKLDDLEKEYDEGMANLSKMLPFTDEVGIEKPLGAGFT
PA_72	Suppressor of gene silencing 3	293759	295327	-		783	2349	ATGAGGATGCATCTCTCATTTCTGGAGGGATATAAGGGCGTGTCCCAAACTACCTCAAGCATGGACCAGAGAAAACAAACTGGGGTTGCGACCTTGCCTGATGGTAGGCATTTGACTGGACCATCAGTCAAACCCCTCATTCAGCATGATTCTCAGGTGAGTAAGGAGAAAGTGGATTCCGAAGAGGATGCTTTCACCGATGATGATGAGTATTTGCTGAGTGATGGTTCTGATTCTGATGAGGGACCTCTAACTCACGAGACAAGGAAGCAACACATAATGCTAAAGAAATTTTTCAATAGTTTGGAAACTTTGTCAGTGCAAGAAATCAATGAACGTGAAAGGCAGTGGCATTGCCCTGCTTGTCAAGGTGGCCCTGGAGCCATTGATTGGTACAAG…	MRMHLSFLEGYKGVSQTTSSMDQRKQTGVATLPDGRHLTGPSVKPLIQHDSQVSKEKVDSEEDAFTDDDEYLLSDGSDSDEGPLTHETRKQHIMLKKFFNSLETLSVQEINERERQWHCPACQGGPGAIDWYKGLQLFLAHARTKGSQRVKLHRTFANKYGNVNSVIEWEKNFKVTCDKRLVSELESSKLQNGEYGFSFAVPAGVDDLDIQDEEMGKFAAERDELIRIHEYKKMEMKKKHWEEELELEKEFGHNKRFVTF
