# Supplementary material for: The unique genomic landscape surrounding the EPSPS gene in glyphosate resistant Amaranthus palmeri: a repetitive path to resistance
Source: BMC Genomics. 2017 Jan 17;18:91. doi: 10.1186/s12864-016-3336-4 (PMC5240378; doi:10.1186/s12864-016-3336-4)
Supplement: Additional file 3: Table S2. — EPSPS gene copy number determination by qRT-PCR. (XLSX 8 kb) [file 12864_2016_3336_MOESM3_ESM.xlsx]

## Sheet: Sheet1
Table S2. EPSPS gene copy number determination by qRT-PCR.
Rep	R or S type	Fold changes in EPSPS
R1	13a	60.84
R2	13b	18.73
R3	13c	104.92
R4	13d	47.95
S1	2e	1
S2	2f	1.68
S3	2g	1.47
S4	2h	1.67
