# Supplementary material for: The unique genomic landscape surrounding the EPSPS gene in glyphosate resistant Amaranthus palmeri: a repetitive path to resistance
Source: BMC Genomics. 2017 Jan 17;18:91. doi: 10.1186/s12864-016-3336-4 (PMC5240378; doi:10.1186/s12864-016-3336-4)
Supplement: Additional file 4: Table S3. — Repeat characterization of the EPSPS cassette. (XLSX 20 kb) [file 12864_2016_3336_MOESM4_ESM.xlsx]

## Sheet: Sheet1
Table S3. Repeat characterization of the EPSPS amplicon
Repeat type	begin	end		class/family
Simple_repeat	2237	2277	40	(CACACATG)n
Simple_repeat	2758	2806	48	(GTATTTG)n
Simple_repeat	3118	3165	47	(ACAGCAC)n
Simple_repeat	3464	3496	32	(GCACACA)n
Simple_repeat	4173	4233	60	(CCGGT)n
DNA/hAT-Tip100	5605	5659	54	hAT-N18_SBi
DNA/TcMar-Stowaway	5949	6207	258	TRAMET1
Simple_repeat	7587	7630	43	(TATAATT)n
LTR/Copia	8221	8283	62	Copia-3_PTri-I
LTR/Copia	8284	8477	193	Copia-3_PTri-I
LTR/Copia	9523	9599	76	Copia-3_PTri-I
LTR	9713	9994	281	LTR-1_SBi-LTR
Simple_repeat	10281	10346	65	(AGATTG)n
LINE/RTE-BovB	10623	12841	2218	RTE-1_TD
Simple_repeat	12870	12894	24	(C)n
Simple_repeat	13682	13734	52	(CGGTGA)n
Simple_repeat	15489	15541	52	(CACCGT)n
LINE/L1	16894	17065	171	L1-4_VC
LTR/Copia	18462	18746	284	Copia-12_Mad-I
Simple_repeat	18996	19028	32	(TTA)n
DNA/CMC-EnSpm	19426	19557	131	EnSpm-3_GM
DNA/CMC-EnSpm	19978	20410	432	ENSUPMET
Simple_repeat	20729	20778	49	(TAACCA)n
LTR	21342	21419	77	LTR-1_SBi-LTR
LTR/Gypsy	22405	22460	55	Gypsy-76_GM-I
Simple_repeat	25150	25236	86	(TAATT)n
Simple_repeat	26310	26339	29	(TTTCT)n
LTR	28592	28675	83	Copia-33_GM-I
Low_complexity	29832	29868	36	A-rich
DNA/TcMar-Stowaway	30438	30594	156	TRAMET1
Simple_repeat	30595	30673	78	(AT)n
Simple_repeat	31084	31261	177	(TGA)n
Simple_repeat	31493	31800	307	(ATGATG)n
Simple_repeat	31889	31935	46	(TA)n
Low_complexity	32268	32321	53	A-rich
Simple_repeat	32977	33100	123	(TGA)n
Simple_repeat	33189	33223	34	(TA)n
Low_complexity	33561	33616	55	A-rich
DNA/TcMar-Stowaway	34520	34628	108	SHAMET
Simple_repeat	35782	35804	22	(AAAT)n
Low_complexity	36223	36273	50	A-rich
Simple_repeat	38099	38162	63	(TTCCTTC)n
Simple_repeat	41180	41225	45	(TCATAAT)n
Simple_repeat	43448	43480	32	(TTTGTT)n
Simple_repeat	43591	43646	55	(TTTAT)n
DNA/TcMar-Stowaway	47799	47937	138	TRAMET1
Simple_repeat	48256	48301	45	(TTAA)n
Simple_repeat	50736	50770	34	(ATTT)n
LTR/Copia	52905	53002	97	Copia-4_GM-I
Simple_repeat	53284	53329	45	(TTAA)n
LTR/Copia	54174	54225	51	Copia-21_FV-I
Simple_repeat	54957	55002	45	(GATGAA)n
Simple_repeat	55828	55850	22	(ATGT)n
Simple_repeat	57921	57962	41	(T)n
Simple_repeat	64160	64210	50	(CAA)n
Simple_repeat	64361	64422	61	(TTTAAGA)n
Simple_repeat	64443	64504	61	(TGT)n
Simple_repeat	64522	64592	70	(GCT)n
Simple_repeat	65030	65091	61	(TGT)n
Simple_repeat	65109	65225	116	(GCTGCT)n
Simple_repeat	65512	65561	49	(TGT)n
Simple_repeat	69053	69128	75	(TA)n
Low_complexity	71009	71102	93	A-rich
Low_complexity	72100	72172	72	A-rich
Simple_repeat	73057	73121	64	(AAC)n
Simple_repeat	73496	73613	117	(CAA)n
Simple_repeat	73631	73692	61	(AAC)n
Simple_repeat	74117	74231	114	(ACA)n
Simple_repeat	75098	75126	28	(TCGGGT)n
Simple_repeat	75367	75399	32	(A)n
Simple_repeat	76098	76143	45	(AATTAA)n
Simple_repeat	76371	76413	42	(AGATA)n
DNA/MULE-MuDR	78206	78270	64	SHAMUDRA_MT
Simple_repeat	78487	78551	64	(AAC)n
Simple_repeat	78944	79045	101	(CAA)n
Low_complexity	79936	79975	39	G-rich
Simple_repeat	79996	80028	32	(ACAACC)n
Simple_repeat	80838	80877	39	(ACCCG)n
Simple_repeat	81008	81058	50	(TTTTCA)n
Low_complexity	83326	83388	62	A-rich
Low_complexity	83796	83830	34	A-rich
Simple_repeat	86042	86103	61	(TAATTA)n
Simple_repeat	89615	89632	17	(T)n
Simple_repeat	93762	93789	27	(AACTA)n
LTR/Gypsy	93826	93895	69	Gypsy-27_VV-I
Low_complexity	94114	94140	26	A-rich
Simple_repeat	95247	95267	20	(T)n
SINE	95273	95333	60	SINE_LC
Simple_repeat	95348	95376	28	(AATT)n
Simple_repeat	97430	97494	64	(ATTT)n
Simple_repeat	98438	98467	29	(CACT)n
Simple_repeat	98694	98746	52	(TAATTTT)n
DNA/hAT-Ac	100671	101537	866	HAT-10_Mad
Simple_repeat	101746	101781	35	(TAT)n
Simple_repeat	101782	101815	33	(TATTTA)n
DNA/hAT-Ac	101900	102172	272	hAT-9_FV
Simple_repeat	103892	103924	32	(T)n
Simple_repeat	103991	104019	28	(AATT)n
Simple_repeat	104974	105012	38	(TTGTTT)n
Simple_repeat	105894	105912	18	(T)n
SINE	105918	105978	60	SINE_LC
Simple_repeat	105993	106021	28	(AATT)n
Simple_repeat	107912	107931	19	(T)n
SINE	107937	107996	59	SINE_LC
Simple_repeat	108011	108039	28	(AATT)n
Simple_repeat	109930	109949	19	(T)n
SINE	109955	110014	59	SINE_LC
Simple_repeat	110029	110057	28	(AATT)n
Simple_repeat	111948	111979	31	(T)n
Simple_repeat	112045	112073	28	(AATT)n
Simple_repeat	113037	113075	38	(TTGTTT)n
SINE	113985	114044	59	SINE_LC
Simple_repeat	114059	114087	28	(AATT)n
SINE	115999	116058	59	SINE_LC
Simple_repeat	116073	116101	28	(AATT)n
Low_complexity	121275	121313	38	A-rich
Simple_repeat	121513	121562	49	(TCAT)n
Simple_repeat	121563	121621	58	(AT)n
Simple_repeat	121864	121885	21	(AT)n
Simple_repeat	127468	127502	34	(ATG)n
DNA/hAT-Ac	128431	128605	174	hAT-6_STu
Simple_repeat	128716	128749	33	(ATTA)n
DNA/hAT-Ac	128800	128973	173	HAT-7N2_Mad
Low_complexity	129100	129146	46	A-rich
Simple_repeat	129702	129858	156	(TCTGA)n
Simple_repeat	130121	130163	42	(TTAATAA)n
Simple_repeat	130534	130560	26	(T)n
Simple_repeat	131322	131346	24	(GAATC)n
Simple_repeat	132222	132257	35	(AAAATA)n
Simple_repeat	132983	133045	62	(AATTG)n
Simple_repeat	133553	133587	34	(T)n
Low_complexity	133626	133700	74	A-rich
Simple_repeat	134477	134550	73	(TTC)n
Simple_repeat	138956	138979	23	(GAA)n
Simple_repeat	149097	149149	52	(TAATTTT)n
DNA/hAT-Ac	151074	151940	866	HAT-10_Mad
Simple_repeat	152149	152184	35	(TAT)n
Simple_repeat	152185	152218	33	(TATTTA)n
DNA/hAT-Ac	152303	152575	272	hAT-9_FV
Simple_repeat	154296	154329	33	(T)n
Simple_repeat	154395	154423	28	(AATT)n
Simple_repeat	156299	156317	18	(T)n
SINE	156323	156382	59	SINE_LC
Simple_repeat	156397	156425	28	(AATT)n
Simple_repeat	158315	158333	18	(T)n
SINE	158339	158398	59	SINE_LC
Simple_repeat	158413	158441	28	(AATT)n
Simple_repeat	160330	160349	19	(T)n
SINE	160355	160414	59	SINE_LC
Simple_repeat	160429	160457	28	(AATT)n
Simple_repeat	162348	162378	30	(T)n
Simple_repeat	162444	162472	28	(AATT)n
SINE	164384	164443	59	SINE_LC
Simple_repeat	164458	164486	28	(AATT)n
Simple_repeat	166376	166395	19	(T)n
SINE	166401	166461	60	SINE_LC
Simple_repeat	166476	166504	28	(AATT)n
Simple_repeat	168395	168426	31	(T)n
Simple_repeat	168492	168520	28	(AATT)n
SINE	170434	170494	60	SINE_LC
Simple_repeat	170509	170537	28	(AATT)n
SINE	172449	172509	60	SINE_LC
Simple_repeat	172524	172552	28	(AATT)n
Simple_repeat	177966	178015	49	(TCAT)n
Simple_repeat	178016	178074	58	(AT)n
Simple_repeat	178317	178338	21	(AT)n
Simple_repeat	184256	184281	25	(TAA)n
Simple_repeat	185461	185511	50	(CTTTTT)n
Simple_repeat	187731	187765	34	(TGTATT)n
Simple_repeat	190527	190580	53	(AATAA)n
Simple_repeat	190709	190748	39	(CGGGT)n
Simple_repeat	191558	191590	32	(TGTGGT)n
Simple_repeat	191611	191650	39	(ACCCG)n
LINE/L1	192547	192670	123	L1-4_VC
Simple_repeat	193036	193100	64	(TGT)n
DNA/MULE-MuDR	193317	193381	64	SHAMUDRA_MT
Simple_repeat	196189	196219	30	(T)n
Simple_repeat	196460	196488	28	(AACCCG)n
Simple_repeat	197355	197469	114	(TGT)n
Simple_repeat	197894	197955	61	(TGT)n
Simple_repeat	197973	198047	74	(GCT)n
Simple_repeat	198466	198530	64	(TGT)n
Simple_repeat	199587	199613	26	(CCGGC)n
Simple_repeat	201896	201922	26	(TAA)n
Simple_repeat	204608	204631	23	(T)n
Simple_repeat	205360	205394	34	(TGTATT)n
Simple_repeat	208337	208376	39	(CGGGT)n
Simple_repeat	209186	209218	32	(TGTGGT)n
Simple_repeat	209239	209278	39	(ACCCG)n
Simple_repeat	210153	210270	117	(GCT)n
Simple_repeat	210776	210850	74	(GCT)n
Simple_repeat	210846	210895	49	(TGT)n
Simple_repeat	211247	211346	99	(ATTCG)n
DNA/hAT-Ac	211323	211397	74	hAT-N2_SBi
Simple_repeat	211413	211480	67	(GATATCG)n
DNA/hAT-Ac	211560	211776	216	hAT-17N1_ZM
Simple_repeat	212350	212410	60	(TTCTTCC)n
DNA/TcMar-Stowaway	212542	212736	194	SHAMET
Simple_repeat	213448	213470	22	(A)n
DNA	213601	213745	144	TEOS1
Simple_repeat	215373	215412	39	(T)n
Simple_repeat	216841	216902	61	(TGT)n
Simple_repeat	216920	216994	74	(GCT)n
Simple_repeat	217404	217465	61	(TGT)n
Simple_repeat	217483	217557	74	(GCT)n
Simple_repeat	219999	220027	28	(AACCCG)n
Simple_repeat	222086	222116	30	(TGGTTC)n
LTR/Gypsy	223588	223675	87	Gypsy-19_SB-I
Simple_repeat	224081	224125	44	(ATC)n
Simple_repeat	224650	224686	36	(AAGTAT)n
Simple_repeat	225587	225631	44	(TC)n
Low_complexity	226094	226154	60	A-rich
Low_complexity	227446	227474	28	A-rich
LTR/Copia	227810	227894	84	Copia6-VV_I-int
SINE	228605	228666	61	SINE_LC
Simple_repeat	229207	229236	29	(A)n
DNA/hAT-Ac	231531	231605	74	HAT-7_Mad
DNA/hAT-Ac	231660	231703	43	hAT-N12_SBi
LTR/Copia	232382	232417	35	Copia-64_ST-I
DNA/hAT-Ac	232418	232485	67	HAT-N9_Mad
Simple_repeat	232611	232646	35	(TTAA)n
LTR/Copia	234698	234858	160	Copia-4_SL-LTR
LTR/Copia	234861	234946	85	Copia-17_CP-LTR
LTR/Copia	235109	235553	444	Copia-4_SL-LTR
LTR/Copia	235630	237122	1492	Copia-17_CP-I
Simple_repeat	237663	237698	35	(TTCATG)n
Simple_repeat	238073	238128	55	(GGATCC)n
Simple_repeat	238807	238860	53	(GATCCG)n
Simple_repeat	240422	240483	61	(AAC)n
Simple_repeat	241724	241788	64	(AAC)n
Simple_repeat	242053	242131	78	(CAA)n
Simple_repeat	242096	242158	62	(CAG)n
Simple_repeat	242188	242249	61	(AAC)n
Simple_repeat	243322	243406	84	(AAT)n
Simple_repeat	243918	243935	17	(ATT)n
DNA/CMC-EnSpm	243938	244122	184	EnSpm-34_SBi
Simple_repeat	244296	244540	244	(TTA)n
Simple_repeat	245342	245373	31	(CGGGT)n
Simple_repeat	245968	245999	31	(ACCCG)n
Simple_repeat	246131	246181	50	(TTTTCA)n
Low_complexity	248441	248475	34	A-rich
Simple_repeat	251188	251219	31	(TATAA)n
Simple_repeat	251282	251676	394	(ATT)n
Simple_repeat	252068	252100	32	(ATATT)n
Simple_repeat	252213	252243	30	(GAT)n
Simple_repeat	252494	252600	106	(ATT)n
Simple_repeat	253764	253798	34	(TTA)n
Simple_repeat	254507	254562	55	(AATTCA)n
Simple_repeat	256708	256767	59	(AGATTG)n
LTR	257307	257625	318	LTR2-ZM_LTR
DNA/hAT-Tip100	257772	257838	66	hAT-N18_SBi
LTR	258316	258620	304	LTR2-ZM_LTR
DNA/hAT-Tip100	258767	258833	66	hAT-N18_SBi
LTR	259311	259615	304	LTR2-ZM_LTR
DNA/hAT-Tip100	259762	259828	66	hAT-N18_SBi
Simple_repeat	260716	260771	55	(TTA)n
LTR/Copia	261541	261603	62	Copia-1_ST-LTR
Simple_repeat	261849	261904	55	(AATTCA)n
Simple_repeat	264016	264075	59	(AGATTG)n
LTR	264547	264664	117	ATCOPIN_I-int
LTR	264665	264933	268	LTR2-ZM_LTR
DNA/hAT-Tip100	265080	265146	66	hAT-N18_SBi
Simple_repeat	265386	265410	24	(GAT)n
LTR	265857	266175	318	LTR2-ZM_LTR
DNA/hAT-Tip100	266454	266532	78	hAT-N18_SBi
LTR	267028	267345	317	LTR2-ZM_LTR
DNA/hAT-Tip100	267492	267558	66	hAT-N18_SBi
Simple_repeat	268446	268501	55	(TTA)n
LTR/Copia	269271	269333	62	Copia-1_ST-LTR
Simple_repeat	269579	269634	55	(AATTCA)n
Simple_repeat	271746	271805	59	(AGATTG)n
LTR	272277	272394	117	ATCOPIN_I-int
LTR	272395	272663	268	LTR2-ZM_LTR
DNA/hAT-Tip100	272810	272876	66	hAT-N18_SBi
Simple_repeat	273116	273140	24	(GAT)n
LTR	273588	273906	318	LTR2-ZM_LTR
DNA/hAT-Tip100	274185	274263	78	hAT-N18_SBi
LTR	274759	275076	317	LTR2-ZM_LTR
DNA/hAT-Tip100	275223	275289	66	hAT-N18_SBi
Simple_repeat	276201	276235	34	(TTA)n
Simple_repeat	277005	277039	34	(ATTTA)n
Simple_repeat	282357	282404	47	(ATTTT)n
Simple_repeat	283086	283140	54	(TATTTTA)n
Simple_repeat	283613	283662	49	(TTTAC)n
Simple_repeat	285104	285153	49	(TTTAC)n
SINE/tRNA-RTE	286782	286870	88	TS
LTR/Copia	290709	290771	62	Copia-3_PTri-I
LTR/Copia	290772	290944	172	Copia-3_PTri-I
LTR	290929	291214	285	LTR2-ZM_LTR
LTR	291329	291601	272	LTR2-ZM_LTR
DNA/hAT-Tip100	291748	291814	66	hAT-N18_SBi
DNA/hAT-Tip100	292630	292696	66	hAT-N18_SBi
LTR	292843	293111	268	LTR2-ZM_LTR
LTR	293112	293229	117	ATCOPIN_I-int
Simple_repeat	293701	293760	59	(CAATCT)n
Simple_repeat	295906	295961	55	(GAATTT)n
Simple_repeat	296670	296704	34	(AAT)n
LTR/Copia	297048	297136	88	Copia-64_ST-I
