# Supplementary material for: The unique genomic landscape surrounding the EPSPS gene in glyphosate resistant Amaranthus palmeri: a repetitive path to resistance
Source: BMC Genomics. 2017 Jan 17;18:91. doi: 10.1186/s12864-016-3336-4 (PMC5240378; doi:10.1186/s12864-016-3336-4)
Supplement: Additional file 6: Table S4. — Predicted helitrons in the EPSPS amplicon with an LCV score of at least 3. (XLSX 8 kb) [file 12864_2016_3336_MOESM6_ESM.xlsx]

## Sheet: Sheet1
Table S4. Predicted helitrons in the EPSPS amplicon with an LCV score of at least 3.
Helitron	LCV Score ≥	Orientation	Length	Start	Stop	LCV Score Head	LCV Score Tail
1	3	forward	2703	277201	279903	8	3
2	3	reverse	1643	102757	101115	6	3
3	3	reverse	10343	153160	142818	6	3
