# Supplementary material for: The unique genomic landscape surrounding the EPSPS gene in glyphosate resistant Amaranthus palmeri: a repetitive path to resistance
Source: BMC Genomics. 2017 Jan 17;18:91. doi: 10.1186/s12864-016-3336-4 (PMC5240378; doi:10.1186/s12864-016-3336-4)
Supplement: Additional file 7: Table S5. — Read mapping summary for the resistant and sensitive WGS. (XLSX 8 kb) [file 12864_2016_3336_MOESM7_ESM.xlsx]

## Sheet: Sheet1
Table S5. Read mapping summary for the resistant and sensitive WGS
Bam File	Total Read pairs	Mapped to Amplicon	% reads mapped	Mean Coverage
13A	51127559	4017582	3.93	1650
2S	84951168	1313550	0.77	519
