# Supplementary material for: The unique genomic landscape surrounding the EPSPS gene in glyphosate resistant Amaranthus palmeri: a repetitive path to resistance
Source: BMC Genomics. 2017 Jan 17;18:91. doi: 10.1186/s12864-016-3336-4 (PMC5240378; doi:10.1186/s12864-016-3336-4)
Supplement: Additional file 8: Table S6. — Alignment of the resistant (R) and sensitive (S) whole genome shotgun reads to gene sequences located distal to the EPSPS genomic interval. (XLSX 9 kb) [file 12864_2016_3336_MOESM8_ESM.xlsx]

## Sheet: Sheet1
Table S6. Alignment of the resistant (R) and sensitive (S) whole genome shotgun reads to gene sequences located distal to the EPSPS genomic interval
Description	Length (bp)	Average R depth/base	Average S depth/base	% greater depth in sens
Acetolactate synthase (ALS)	3299	20	37	45.9459
Transmembrane 9 super-family	754	26.8419	40.1892	33.2112
DEAD-box RNA helicase	787	22.7296	37.2946	39.0538
Subtilisin-like protease	870	16.0234	33.9965	52.8675
Monothiol glutaredoxin	708	20.2058	27.3707	26.1774
