# Supplementary material for: The unique genomic landscape surrounding the EPSPS gene in glyphosate resistant Amaranthus palmeri: a repetitive path to resistance
Source: BMC Genomics. 2017 Jan 17;18:91. doi: 10.1186/s12864-016-3336-4 (PMC5240378; doi:10.1186/s12864-016-3336-4)
Supplement: Additional file 9 — Table S7. Predicted helitron depth in R and S wgsalignment to EPSPS cassette sequence. (XLSX 9 kb) [file 12864_2016_3336_MOESM9_ESM.xlsx]

## Sheet: Sheet1
Table S7. Predicted helitron depth in R and S wgsalignment to EPSPS amplicon sequence
Helitron	Orientation	Start	Stop	Mean Depth R	Mean Depth S	% coverage difference
1	forward	277201	279903	1896.67	879.182	53.646
2	reverse	102757	101115	1182.76	127.033	89.2596
3	reverse	153160	142818	1237.05	294.102	76.2256
