# Supplementary material for: The unique genomic landscape surrounding the EPSPS gene in glyphosate resistant Amaranthus palmeri: a repetitive path to resistance
Source: BMC Genomics. 2017 Jan 17;18:91. doi: 10.1186/s12864-016-3336-4 (PMC5240378; doi:10.1186/s12864-016-3336-4)
Supplement: Additional file 12: Table S8. — Primers used in polymerase chain reactions. (XLSX 9 kb) [file 12864_2016_3336_MOESM16_ESM.xlsx]

## Sheet: Sheet1
Table S10. Flow cytometry genome sizing data for 5 genotypes that indicate significant differences in size that correlates with EPSPS gene copy number.
Genotype	Phenotype (Sensitive or Resistant)	Replicate	Sample G0+G1 mean	Standard (int.) G0+G1 mean	DNA content (pg/2C)	Averaged DNA content (pg/2C)	St. Dev (±)	EPSPS gene copy number (Relative to ALS)
PI632235	S	1	205.92	626.26	0.822023	0.82	0.005	1
		2	220.18	677.11	0.81294
		3	239.53	727.17	0.823501
		4	259.33	787.93	0.822821
P3	R	1	202.41	588.21	0.860279	0.87	0.016	92.66
		2	216.99	630.64	0.860198
		3	238.83	675.93	0.883339
		4	260.91	730.76	0.892598
P4	R	1	211.4	600.79	0.879675	0.88	0.011	77.09
		2	222.79	645.03	0.863487
		3	245.34	691	0.887627
		4	263.65	743.11	0.886982
W3	R	1	204.56	570.53	0.89636	0.93	0.026	106.62
		2	222.43	589.71	0.942963
		3	238.33	628.5	0.948011
		4	260.21	684.63	0.950185
P1	R	1	197.65	595.16	0.830239	0.85	0.014	79.96
		2	216.97	629.65	0.861471
		3	231.13	683.04	0.845961
		4	255.14	745.11	0.856048
