# Supplementary material for: The unique genomic landscape surrounding the EPSPS gene in glyphosate resistant Amaranthus palmeri: a repetitive path to resistance
Source: BMC Genomics. 2017 Jan 17;18:91. doi: 10.1186/s12864-016-3336-4 (PMC5240378; doi:10.1186/s12864-016-3336-4)
Supplement: Additional file 14: Table S9. — Structural comparison between the EPSPS cassette and A. tuberculatus, and B. vulgaris. (XLSX 8 kb) [file 12864_2016_3336_MOESM12_ESM.xlsx]

## Sheet: Sheet1
Table S8. Primers used in polymerase chain reactions.
Name	Sequence 5' --> 3'
AW23	GCTGCTGAAGGCTACGCT
AW24	GCGGGACTGAGTCAAGAAGTG
AW100	GAGTTCTGAGAGCGTCCA
AW128	CTCCAAAGTTCATGTCTTTAACCA
AW129	CTGGGACAGATGAAGGTTTC
AW146	CAACAGTTGAGGAAGGATCTG
AW147	CAGCAAGAGAGAATGCCAT
AW156	CTGCTCATATTGAATTGATGTTC
AW168	CATTGCCATTATGTTTATGTCTGT
AW176	CATAGTGCCTGAGAAGGATGATA
AW211	GTCCAGTGCGAACTCTCTCAAT
AW259	GTTCGGTCCCTGTATACG
AW293	GTTATAGCAGCAATTCACCAG
AW301	GTCTAGGTGGAAGTGTTGAAGA
AW426	CATTCGGGTCATCGGGTCAG
AW502	GACGTGGCAAGCTCTGATTG
AW511	GAGACTGTGAGTGAGTGAGTGAG
AW524	GATTGAGAACAAGAAGACCCA
AW533	GACGGAAGACATCTAACAGAGTTA
AW544	CAGATCATAATCCGAATACGGGTC
AW548	CAGCCTTCTCAATACATGGAT
AW549	GCCACACCATGAAATTGTG
AW550	CTACCTTGGCATGAATGTGA
AW551	GCAGCCGCAGTTGGT
AW553	CTGATGTCCTTGCTATGTTTCCT
AW556	CTCAACAATTAGCGGAAGGC
AW557	CTTAGCATACTCCGAAAGAACAGA
