# Supplementary material for: The unique genomic landscape surrounding the EPSPS gene in glyphosate resistant Amaranthus palmeri: a repetitive path to resistance
Source: BMC Genomics. 2017 Jan 17;18:91. doi: 10.1186/s12864-016-3336-4 (PMC5240378; doi:10.1186/s12864-016-3336-4)
Supplement: Additional file 16: Table S10. — Flow cytometry genome sizing data for 5 genotypes that indicate significant differences in size that correlates with EPSPS gene copy number. (XLSX 10 kb) [file 12864_2016_3336_MOESM14_ESM.xlsx]

## Sheet: Sheet1
Table S9. Structural comparison between the EPSPS cassette and A. tuberculatus, and B. vulgaris.
Comparator genome	No. scaffolds align (≥60% identity; ≥ 100nt length	Length of matches
Amaranthus tuberculatus	135	293880
Amaranthus hypochondriacus (grain amaranth)	776	788724
Beta vulgaris (sugarbeet)	738	15851958
